# Supplementary material for: Four new species of Pachymerium centipedes from China (Geophilomorpha, Geophilidae)
Source: Zookeys. 2026 Jun 8;1281:265–89. doi: 10.3897/zookeys.1281.182253 (PMC13270228; doi:10.3897/zookeys.1281.182253)
Supplement: XML Treatment for Pachymerium ferrugineum [file zookeys.1281.182253-treatment2.xml]

<!DOCTYPE tp:taxon-treatment
  PUBLIC "-//TaxonX//DTD Taxonomic Treatment Publishing DTD v0 20100105//EN" "tax-treatment-NSO.dtd">
<tp:taxon-treatment xmlns:tp="http://www.plazi.org/taxpub"><tp:treatment-meta><kwd-group><label>Taxon classification</label><kwd>
                <named-content content-type="kingdom">Animalia</named-content>
              </kwd><kwd>
                <named-content content-type="order">Geophilomorpha</named-content>
              </kwd><kwd>
                <named-content content-type="family">Geophilidae</named-content>
              </kwd></kwd-group><mixed-citation publication-type="journal"><person-group><name><surname>Yu</surname><given-names>Yifei</given-names></name><name><surname>Xiong</surname><given-names>Yuan</given-names></name><name><surname>You</surname><given-names>Chunxue</given-names></name><name><surname>Jiang</surname><given-names>Chao</given-names></name></person-group><article-title>Four new species of <italic><tp:taxon-name><tp:taxon-name-part taxon-name-part-type="genus" reg="Pachymerium">Pachymerium</tp:taxon-name-part></tp:taxon-name></italic> centipedes from China (<tp:taxon-name><tp:taxon-name-part taxon-name-part-type="order" reg="Geophilomorpha">Geophilomorpha</tp:taxon-name-part></tp:taxon-name>, <tp:taxon-name><tp:taxon-name-part taxon-name-part-type="family" reg="Geophilidae">Geophilidae</tp:taxon-name-part></tp:taxon-name>)</article-title><source>Zookeys</source><day>08</day><month>06</month><year>2026</year><volume>1281</volume><fpage>265</fpage><lpage>289</lpage><pub-id pub-id-type="doi">10.3897/zookeys.1281.182253</pub-id></mixed-citation></tp:treatment-meta><tp:nomenclature><tp:taxon-name><object-id xmlns:xlink="http://www.w3.org/1999/xlink" content-type="arpha" xlink:type="simple">86E4CB6C-A8AC-52EC-8EB3-90AEEF1AC7CE</object-id>
                    		<tp:taxon-name-part taxon-name-part-type="genus" reg="Pachymerium">Pachymerium</tp:taxon-name-part> <tp:taxon-name-part taxon-name-part-type="species" reg="ferrugineum">ferrugineum</tp:taxon-name-part>
                    	</tp:taxon-name><tp:taxon-authority>(C.L. Koch, 1835)</tp:taxon-authority><xref ref-type="fig" rid="F1">Figs 1A</xref><xref ref-type="fig" rid="F2">, 2A</xref><xref ref-type="fig" rid="F3">, 3</xref><tp:nomenclature-citation-list><tp:nomenclature-citation><tp:taxon-name><tp:taxon-name-part taxon-name-part-type="genus" reg="Geophilus">Geophilus</tp:taxon-name-part> <tp:taxon-name-part taxon-name-part-type="species" reg="ferrugineum">ferrugineum</tp:taxon-name-part></tp:taxon-name><comment> C.L. Koch, 1835: 2.</comment></tp:nomenclature-citation><tp:nomenclature-citation><tp:taxon-name><tp:taxon-name-part taxon-name-part-type="genus" reg="Geophilus">Geophilus</tp:taxon-name-part> <tp:taxon-name-part taxon-name-part-type="species" reg="angustiventris">angustiventris</tp:taxon-name-part></tp:taxon-name><comment> Kessler, 1874: 44; Sseliwanoff, 1884: 78–80.</comment></tp:nomenclature-citation><tp:nomenclature-citation><tp:taxon-name><tp:taxon-name-part taxon-name-part-type="genus" reg="Geophilus">Geophilus</tp:taxon-name-part> <tp:taxon-name-part taxon-name-part-type="species" reg="caucasicus">caucasicus</tp:taxon-name-part></tp:taxon-name><comment> Attems, 1903: 256–257.</comment></tp:nomenclature-citation><tp:nomenclature-citation><tp:taxon-name><tp:taxon-name-part taxon-name-part-type="genus" reg="Geophilus">Geophilus</tp:taxon-name-part> <tp:taxon-name-part taxon-name-part-type="species" reg="felix">felix</tp:taxon-name-part></tp:taxon-name><comment> Attems, 1947: 57, figs 24–26.</comment></tp:nomenclature-citation><tp:nomenclature-citation><tp:taxon-name><tp:taxon-name-part taxon-name-part-type="genus" reg="Geophilus">Geophilus</tp:taxon-name-part> <tp:taxon-name-part taxon-name-part-type="species" reg="kervillei">kervillei</tp:taxon-name-part></tp:taxon-name><comment> Attems, 1908: 109; <xref ref-type="bibr" rid="B3">Attems 1929</xref>: 245.</comment></tp:nomenclature-citation><tp:nomenclature-citation><tp:taxon-name><tp:taxon-name-part taxon-name-part-type="genus" reg="Geophilus">Geophilus</tp:taxon-name-part> <tp:taxon-name-part taxon-name-part-type="species" reg="paradoxus">paradoxus</tp:taxon-name-part></tp:taxon-name><comment> Tömösváry, 1880: 619.</comment></tp:nomenclature-citation><tp:nomenclature-citation><tp:taxon-name><tp:taxon-name-part taxon-name-part-type="genus" reg="Arthronomalus">Arthronomalus</tp:taxon-name-part> <tp:taxon-name-part taxon-name-part-type="species" reg="puncticeps">puncticeps</tp:taxon-name-part></tp:taxon-name><comment> Lucas, 1849: 389.</comment></tp:nomenclature-citation><tp:nomenclature-citation><tp:taxon-name><tp:taxon-name-part taxon-name-part-type="genus" reg="Mecistocephalus">Mecistocephalus</tp:taxon-name-part> <tp:taxon-name-part taxon-name-part-type="species" reg="punctilabium">punctilabium</tp:taxon-name-part></tp:taxon-name><comment> Newport, 1843: 179.</comment></tp:nomenclature-citation><tp:nomenclature-citation><tp:taxon-name><tp:taxon-name-part taxon-name-part-type="genus" reg="Pachymerium">Pachymerium</tp:taxon-name-part> <tp:taxon-name-part taxon-name-part-type="species" reg="antipai">antipai</tp:taxon-name-part></tp:taxon-name><comment> Căpușe, 1968: 716; <xref ref-type="bibr" rid="B26">Popovici 2024</xref>: 590.</comment></tp:nomenclature-citation><tp:nomenclature-citation><tp:taxon-name><tp:taxon-name-part taxon-name-part-type="genus" reg="Pachymerium">Pachymerium</tp:taxon-name-part> <tp:taxon-name-part taxon-name-part-type="species" reg="ferrugineum">ferrugineum</tp:taxon-name-part></tp:taxon-name><comment>: <xref ref-type="bibr" rid="B3">Attems 1929</xref>: 245–246, fig. 205; <xref ref-type="bibr" rid="B27">Takakuwa and Takashima 1949</xref>: 58; <xref ref-type="bibr" rid="B32">Wang 1956</xref>: 158; <xref ref-type="bibr" rid="B7">Bonato et al. 2004</xref>: 25, figs 4, 12, 14; <xref ref-type="bibr" rid="B13">Dyachkov 2018</xref>: 253, 2022: 71; <xref ref-type="bibr" rid="B26">Popovici 2024</xref>: 590, 594, figs 1(A, B, D), 2; <xref ref-type="bibr" rid="B10">Bonato and Minelli 2014</xref>: 51.</comment></tp:nomenclature-citation><tp:nomenclature-citation><tp:taxon-name><tp:taxon-name-part taxon-name-part-type="genus" reg="Pachymerium">Pachymerium</tp:taxon-name-part> <tp:taxon-name-part taxon-name-part-type="species" reg="ferrugineum">ferrugineum</tp:taxon-name-part> <tp:taxon-name-part taxon-name-part-type="subspecies" reg="helveticum">helveticum</tp:taxon-name-part></tp:taxon-name><comment> Verhoeff, 1902: 559.</comment></tp:nomenclature-citation><tp:nomenclature-citation><tp:taxon-name><tp:taxon-name-part taxon-name-part-type="genus" reg="Pachymerium">Pachymerium</tp:taxon-name-part> <tp:taxon-name-part taxon-name-part-type="species" reg="ferrugineum">ferrugineum</tp:taxon-name-part> <tp:taxon-name-part taxon-name-part-type="subspecies" reg="insulanum">insulanum</tp:taxon-name-part></tp:taxon-name><comment> Verhoeff, 1902: 558.</comment></tp:nomenclature-citation></tp:nomenclature-citation-list></tp:nomenclature><tp:treatment-sec sec-type="Material examined"><title>Material examined.</title><p>670 specimens examined in this study are listed in Suppl. material <xref ref-type="supplementary-material" rid="S1">1</xref>.</p><fig id="F1" position="float" orientation="portrait"><object-id xmlns:xlink="http://www.w3.org/1999/xlink" content-type="doi" xlink:type="simple">10.3897/zookeys.1281.182253.figure1</object-id><object-id xmlns:xlink="http://www.w3.org/1999/xlink" content-type="arpha" xlink:type="simple">689B844D-86F4-5677-92B6-45851F2F6A7A</object-id><label>Figure 1.</label><caption><p>Forcipular segments. <bold>A</bold>. <italic><tp:taxon-name><tp:taxon-name-part taxon-name-part-type="genus" reg="Pachymerium">Pachymerium</tp:taxon-name-part> <tp:taxon-name-part taxon-name-part-type="species" reg="ferrugineum">ferrugineum</tp:taxon-name-part></tp:taxon-name></italic> (C.L. Koch, 1835) (spm. <named-content xmlns:xlink="http://www.w3.org/1999/xlink" content-type="dwc:institutional_code" xlink:title="Chinese Academy of Traditional Medicine" xlink:href="https://scientific-collections.gbif.org/institution/13b12b02-de2a-4fe2-b14f-303445b5d88f" xlink:type="simple">CMMI</named-content> 20240926002D); <bold>B</bold>. <italic><tp:taxon-name><tp:taxon-name-part taxon-name-part-type="genus" reg="Pachymerium">P.</tp:taxon-name-part> <tp:taxon-name-part taxon-name-part-type="species" reg="dimorphum">dimorphum</tp:taxon-name-part></tp:taxon-name></italic> sp. nov., holotype; <bold>C</bold>. <italic><tp:taxon-name><tp:taxon-name-part taxon-name-part-type="genus" reg="Pachymerium">P.</tp:taxon-name-part> <tp:taxon-name-part taxon-name-part-type="species" reg="proximiporum">proximiporum</tp:taxon-name-part></tp:taxon-name></italic> sp. nov., holotype; <bold>D</bold>. <italic><tp:taxon-name><tp:taxon-name-part taxon-name-part-type="genus" reg="Pachymerium">P.</tp:taxon-name-part> <tp:taxon-name-part taxon-name-part-type="species" reg="lingshouense">lingshouense</tp:taxon-name-part></tp:taxon-name></italic> sp. nov., holotype; <bold>E</bold>. <italic><tp:taxon-name><tp:taxon-name-part taxon-name-part-type="genus" reg="Pachymerium">P.</tp:taxon-name-part> <tp:taxon-name-part taxon-name-part-type="species" reg="multiseriale">multiseriale</tp:taxon-name-part></tp:taxon-name></italic> sp. nov., holotype. Scale bars: 250 μm.</p></caption><graphic xmlns:xlink="http://www.w3.org/1999/xlink" xlink:href="zookeys-1281-265_article-182253__-g001.jpg" id="oo_1673265.jpg" position="float" orientation="portrait" xlink:type="simple"><uri content-type="original_file" xlink:type="simple">https://binary.pensoft.net/fig/1673265</uri></graphic></fig><fig id="F2" position="float" orientation="portrait"><object-id xmlns:xlink="http://www.w3.org/1999/xlink" content-type="doi" xlink:type="simple">10.3897/zookeys.1281.182253.figure2</object-id><object-id xmlns:xlink="http://www.w3.org/1999/xlink" content-type="arpha" xlink:type="simple">4B7F77DB-CE33-5765-94BF-8B3C753EFEEB</object-id><label>Figure 2.</label><caption><p>Clypeus and labrum. <bold>A</bold>. <italic><tp:taxon-name><tp:taxon-name-part taxon-name-part-type="genus" reg="Pachymerium">P.</tp:taxon-name-part> <tp:taxon-name-part taxon-name-part-type="species" reg="ferrugineum">ferrugineum</tp:taxon-name-part></tp:taxon-name></italic> (C.L. Koch, 1835) (spm. <named-content xmlns:xlink="http://www.w3.org/1999/xlink" content-type="dwc:institutional_code" xlink:title="Chinese Academy of Traditional Medicine" xlink:href="https://scientific-collections.gbif.org/institution/13b12b02-de2a-4fe2-b14f-303445b5d88f" xlink:type="simple">CMMI</named-content> 20240926002D); <bold>B</bold>. <italic><tp:taxon-name><tp:taxon-name-part taxon-name-part-type="genus" reg="Pachymerium">P.</tp:taxon-name-part> <tp:taxon-name-part taxon-name-part-type="species" reg="dimorphum">dimorphum</tp:taxon-name-part></tp:taxon-name></italic> sp. nov., holotype; <bold>C</bold>. <italic><tp:taxon-name><tp:taxon-name-part taxon-name-part-type="genus" reg="Pachymerium">P.</tp:taxon-name-part> <tp:taxon-name-part taxon-name-part-type="species" reg="proximiporum">proximiporum</tp:taxon-name-part></tp:taxon-name></italic> sp. nov., holotype; <bold>D</bold>. <italic><tp:taxon-name><tp:taxon-name-part taxon-name-part-type="genus" reg="Pachymerium">P.</tp:taxon-name-part> <tp:taxon-name-part taxon-name-part-type="species" reg="lingshouense">lingshouense</tp:taxon-name-part></tp:taxon-name></italic> sp. nov., holotype; <bold>E</bold>. <italic><tp:taxon-name><tp:taxon-name-part taxon-name-part-type="genus" reg="Pachymerium">P.</tp:taxon-name-part> <tp:taxon-name-part taxon-name-part-type="species" reg="multiseriale">multiseriale</tp:taxon-name-part></tp:taxon-name></italic> sp. nov., holotype. Scale bars: 250 μm. Abbreviations: ca – clypeal areas, pa – poorly defined, pigmented areas.</p></caption><graphic xmlns:xlink="http://www.w3.org/1999/xlink" xlink:href="zookeys-1281-265_article-182253__-g002.jpg" id="oo_1673266.jpg" position="float" orientation="portrait" xlink:type="simple"><uri content-type="original_file" xlink:type="simple">https://binary.pensoft.net/fig/1673266</uri></graphic></fig><fig id="F3" position="float" orientation="portrait"><object-id xmlns:xlink="http://www.w3.org/1999/xlink" content-type="doi" xlink:type="simple">10.3897/zookeys.1281.182253.figure3</object-id><object-id xmlns:xlink="http://www.w3.org/1999/xlink" content-type="arpha" xlink:type="simple">1760401F-E943-51E9-9851-753E98107809</object-id><label>Figure 3.</label><caption><p><italic><tp:taxon-name><tp:taxon-name-part taxon-name-part-type="genus" reg="Pachymerium">Pachymerium</tp:taxon-name-part> <tp:taxon-name-part taxon-name-part-type="species" reg="ferrugineum">ferrugineum</tp:taxon-name-part></tp:taxon-name></italic> (C.L. Koch, 1835). <bold>A</bold>. Anterior part of cephalic capsule, ventral (maxillary complex removed); <bold>B</bold>. Maxillary complex, ventral (setae on right part omitted). Specimens: <named-content xmlns:xlink="http://www.w3.org/1999/xlink" content-type="dwc:institutional_code" xlink:title="Chinese Academy of Traditional Medicine" xlink:href="https://scientific-collections.gbif.org/institution/13b12b02-de2a-4fe2-b14f-303445b5d88f" xlink:type="simple">CMMI</named-content> 20240926002D. Scale bars: 250 μm. Abbreviations: ca – clypeal areas, pa – poorly defined, pigmented areas.</p></caption><graphic xmlns:xlink="http://www.w3.org/1999/xlink" xlink:href="zookeys-1281-265_article-182253__-g003.jpg" id="oo_1673267.jpg" position="float" orientation="portrait" xlink:type="simple"><uri content-type="original_file" xlink:type="simple">https://binary.pensoft.net/fig/1673267</uri></graphic></fig></tp:treatment-sec><tp:treatment-sec sec-type="Diagnosis"><title>Diagnosis.</title><p>Body length up to 60 mm; number of leg-bearing segments 39–63 (data on body length and number of leg-bearing segments compiled from <xref ref-type="bibr" rid="B26">Popovici 2024</xref>); clypeus with two clypeal areas and two poorly defined, pigmented areas close to posterior margin (Figs <xref ref-type="fig" rid="F2">2A</xref>, <xref ref-type="fig" rid="F3">3A</xref>). Labral mid-piece with 5–10 stout denticles; each side-piece entire, with <italic>~</italic> 15 bristles on lateral parts. Coxosternite of forcipular segment with anterior denticles; chitin lines incomplete, vanishing before reaching the condyle, <italic>~</italic> 0.6× as long as the coxosternite. Coxopleuron with <italic>~</italic> 30 coxal pores in adults, opening independently on ventral and dorsal sides of coxopleuron.</p></tp:treatment-sec><tp:treatment-sec sec-type="Remarks"><title>Remarks.</title><p>This species exhibits a broad distribution across the west Palearctic, often introduced throughout the world (<xref ref-type="bibr" rid="B9">Bonato et al. 2011</xref>). Most recent publications concerning this species primarily update its distribution records, and describe cases of teratology (<xref ref-type="bibr" rid="B7">Bonato et al. 2004</xref>; <xref ref-type="bibr" rid="B13">Dyachkov 2018</xref>, <xref ref-type="bibr" rid="B14">2022</xref>; <xref ref-type="bibr" rid="B26">Popovici 2024</xref>). Records show that this species transcends conventional habitat boundaries, with confirmed records from coastal regions through xeric shrublands to frigid alpine zones. In this study, female specimens of <italic><tp:taxon-name><tp:taxon-name-part taxon-name-part-type="genus" reg="Pachymerium">Pachymerium</tp:taxon-name-part> <tp:taxon-name-part taxon-name-part-type="species" reg="ferrugineum">ferrugineum</tp:taxon-name-part></tp:taxon-name></italic> significantly outnumbered males across all samples. Given that all collected specimens were confirmed as conspecific (i.e., <italic><tp:taxon-name><tp:taxon-name-part taxon-name-part-type="genus" reg="Pachymerium">P.</tp:taxon-name-part> <tp:taxon-name-part taxon-name-part-type="species" reg="ferrugineum">ferrugineum</tp:taxon-name-part></tp:taxon-name></italic>), the observed sex ratio bias is unlikely to result from species misidentification. Temporal analysis revealed that the number of male individuals collected in March and July exceeded that in other months, suggesting a possible link to the centipede’s reproductive cycle. Furthermore, male specimens were encountered more frequently in China’s Oriental region than in the Palearctic region. In addition, specimens from the Oriental region exhibited smaller maximum body length compared to those from the Palearctic region. Although sampling was conducted exclusively in vegetation-rich habitats, significant differences exist between the Oriental and Palearctic regions in terms of climate, humidity, and temperature fluctuations. Therefore, we hypothesize that the overall female-biased sex ratio and the observed morphological variations in this study may be associated with sampling months (and thus the reproductive cycle) as well as environmental conditions.</p></tp:treatment-sec><tp:treatment-sec sec-type="Distribution"><title>Distribution.</title><p>China (Gansu, Guangdong, Henan, Hubei, Hunan, Jiangxi, Jilin, Liaoning, Shaanxi, Shanghai, Shanxi, Sichuan, Taiwan and Yunnan provinces, Guangxi Zhuang Autonomous Region, Ningxia Hui Autonomous Region, Xinjiang Uygur Autonomous Region, Xizang Autonomous Region); all of Europe; Afghanistan; Algeria; Armenia; Azerbaijan; Cape Verde; Caucasus; Chile; Iraq; Japan; Kyrgyzstan; Mongolia; Morocco; North America; Tajikistan; Uzbekistan; Turkmenistan (<xref ref-type="bibr" rid="B3">Attems 1929</xref>; <xref ref-type="bibr" rid="B27">Takakuwa and Takashima 1949</xref>; <xref ref-type="bibr" rid="B7">Bonato et al. 2004</xref>; <xref ref-type="bibr" rid="B13">Dyachkov 2018</xref>, <xref ref-type="bibr" rid="B14">2022</xref>; <xref ref-type="bibr" rid="B26">Popovici 2024</xref>).</p></tp:treatment-sec><tp:treatment-sec><!--Section generated to contain objects referenced in tp:taxon-treatment.--><supplementary-material xmlns:xlink="http://www.w3.org/1999/xlink" id="S1" position="float" orientation="portrait" xlink:type="simple"><object-id content-type="arpha" xlink:type="simple">5962CA6C-1A2C-552A-8715-33293A08CF1A</object-id><label>Supplementary material 1</label><caption><p>List of specimens examined in this study</p></caption><statement content-type="dataType"><label>Data type</label><p>docx</p></statement><media xlink:href="zookeys-1281-265_article-182253__-s001.docx" mimetype="application" mime-subtype="vnd.openxmlformats-officedocument.wordprocessingml.document" position="float" orientation="portrait" id="oo_1673273.docx" xlink:type="simple"><uri content-type="original_file" xlink:type="simple">https://binary.pensoft.net/file/1673273</uri></media><permissions><license xlink:type="simple"><license-p>This dataset is made available under the Open Database License (<ext-link ext-link-type="uri" xlink:href="http://opendatacommons.org/licenses/odbl/1.0/" xlink:type="simple">http://opendatacommons.org/licenses/odbl/1.0/</ext-link>). The Open Database License (ODbL) is a license agreement intended to allow users to freely share, modify, and use this Dataset while maintaining this same freedom for others, provided that the original source and author(s) are credited.</license-p></license></permissions><attrib specific-use="authors"> Yifei Yu, Yuan Xiong, Chunxue You, Chao Jiang</attrib></supplementary-material></tp:treatment-sec><ref-list><ref id="B3"><mixed-citation xmlns:xlink="http://www.w3.org/1999/xlink" xlink:type="simple">Attems CG (1929) Das Tierreich. 52 <tp:taxon-name><tp:taxon-name-part taxon-name-part-type="subphylum">Myriapoda</tp:taxon-name-part></tp:taxon-name>. 1. <tp:taxon-name><tp:taxon-name-part taxon-name-part-type="order">Geophilomorpha</tp:taxon-name-part></tp:taxon-name>. De Gnyter &amp; Co., Berlin-Leipzig, 388 pp. <ext-link xlink:href="10.1515/9783111430638" ext-link-type="doi" xlink:type="simple">https://doi.org/10.1515/9783111430638</ext-link></mixed-citation></ref><ref id="B26"><mixed-citation xmlns:xlink="http://www.w3.org/1999/xlink" xlink:type="simple">Popovici G (2024) A review of the genus <italic><tp:taxon-name><tp:taxon-name-part taxon-name-part-type="genus">Pachymerium</tp:taxon-name-part></tp:taxon-name></italic> C.L. Koch, 1847 (<tp:taxon-name><tp:taxon-name-part taxon-name-part-type="order">Geophilomorpha</tp:taxon-name-part></tp:taxon-name>: <tp:taxon-name><tp:taxon-name-part taxon-name-part-type="family">Geophilidae</tp:taxon-name-part></tp:taxon-name>) from Romania. Zootaxa 5406(4): 588–600. <ext-link xlink:href="10.11646/zootaxa.5406.4.7" ext-link-type="doi" xlink:type="simple">https://doi.org/10.11646/zootaxa.5406.4.7</ext-link></mixed-citation></ref><ref id="B27"><mixed-citation xmlns:xlink="http://www.w3.org/1999/xlink" xlink:type="simple">Takakuwa Y, Takashima H (1949) Myriapods collected in Shansi, North China. Acta Arachnologica 11: 51–69. <ext-link xlink:href="10.2476/asjaa.11.51" ext-link-type="doi" xlink:type="simple">https://doi.org/10.2476/asjaa.11.51</ext-link></mixed-citation></ref><ref id="B32"><mixed-citation xmlns:xlink="http://www.w3.org/1999/xlink" xlink:type="simple">Wang YM (1956) Records of myriapods on Formosa with description of new species (2). Quarterly Journal of the Taiwan Museum 9(2): 155–159.</mixed-citation></ref><ref id="B7"><mixed-citation xmlns:xlink="http://www.w3.org/1999/xlink" xlink:type="simple">Bonato L, Foddai D, Minelli A, Shelley R (2004) The centipede order <tp:taxon-name><tp:taxon-name-part taxon-name-part-type="order">Geophilomorpha</tp:taxon-name-part></tp:taxon-name> in the Hawaiian Islands (<tp:taxon-name><tp:taxon-name-part taxon-name-part-type="class">Chilopoda</tp:taxon-name-part></tp:taxon-name>). Bishop Museum Occasional Papers 78: 13–32. <ext-link xlink:href="http://hbs.bishopmuseum.org/fiji/pdf/bonato-etal2004.pdf" ext-link-type="uri" xlink:type="simple">http://hbs.bishopmuseum.org/fiji/pdf/bonato-etal2004.pdf</ext-link></mixed-citation></ref><ref id="B13"><mixed-citation xmlns:xlink="http://www.w3.org/1999/xlink" xlink:type="simple">Dyachkov YV (2018) New data on the distribution of <italic><tp:taxon-name><tp:taxon-name-part taxon-name-part-type="genus">Pachymerium</tp:taxon-name-part> <tp:taxon-name-part taxon-name-part-type="species">ferrugineum</tp:taxon-name-part></tp:taxon-name></italic> (C.L. Koch, 1835) (<tp:taxon-name><tp:taxon-name-part taxon-name-part-type="class">Chilopoda</tp:taxon-name-part></tp:taxon-name>: <tp:taxon-name><tp:taxon-name-part taxon-name-part-type="order">Geophilomorpha</tp:taxon-name-part></tp:taxon-name>: <tp:taxon-name><tp:taxon-name-part taxon-name-part-type="family">Geophilidae</tp:taxon-name-part></tp:taxon-name>) in Central Asia. Ukrainian Journal of Ecology 8(4): 252–254.</mixed-citation></ref><ref id="B10"><mixed-citation xmlns:xlink="http://www.w3.org/1999/xlink" xlink:type="simple">Bonato L, Minelli A (2014) <tp:taxon-name><tp:taxon-name-part taxon-name-part-type="class">Chilopoda</tp:taxon-name-part></tp:taxon-name><tp:taxon-name><tp:taxon-name-part taxon-name-part-type="order">Geophilomorpha</tp:taxon-name-part></tp:taxon-name> of Europe: a revised list of species, with taxonomic and nomenclatorial notes. Zootaxa 3770: 1–136. <ext-link xlink:href="10.11646/zootaxa.3770.1.1" ext-link-type="doi" xlink:type="simple">https://doi.org/10.11646/zootaxa.3770.1.1</ext-link></mixed-citation></ref><ref id="B9"><mixed-citation xmlns:xlink="http://www.w3.org/1999/xlink" xlink:type="simple">Bonato L, Edgecombe GD, Zapparoli M (2011) <tp:taxon-name><tp:taxon-name-part taxon-name-part-type="class">Chilopoda</tp:taxon-name-part></tp:taxon-name>–Taxonomic overview. In: Minelli A (Ed.) Treatise on Zoology–The <tp:taxon-name><tp:taxon-name-part taxon-name-part-type="subphylum">Myriapoda</tp:taxon-name-part></tp:taxon-name>, vol. 1. Brill, Leiden, 363–443. <ext-link xlink:href="10.1163/9789004188266_020" ext-link-type="doi" xlink:type="simple">https://doi.org/10.1163/9789004188266_020</ext-link></mixed-citation></ref><ref id="B14"><mixed-citation xmlns:xlink="http://www.w3.org/1999/xlink" xlink:type="simple">Dyachkov YV (2022) On new records of <tp:taxon-name><tp:taxon-name-part taxon-name-part-type="order">Geophilomorpha</tp:taxon-name-part></tp:taxon-name> (<tp:taxon-name><tp:taxon-name-part taxon-name-part-type="class">Chilopoda</tp:taxon-name-part></tp:taxon-name>) from Middle Asia. Ecologica Montenegrina 60: 70–79. <ext-link xlink:href="10.37828/em.2022.60.11" ext-link-type="doi" xlink:type="simple">https://doi.org/10.37828/em.2022.60.11</ext-link></mixed-citation></ref></ref-list></tp:taxon-treatment>
