# Supplementary material for: Four new species of Pachymerium centipedes from China (Geophilomorpha, Geophilidae)
Source: Zookeys. 2026 Jun 8;1281:265–89. doi: 10.3897/zookeys.1281.182253 (PMC13270228; doi:10.3897/zookeys.1281.182253)
Supplement: XML Treatment for Pachymerium dimorphum [file zookeys.1281.182253-treatment3.xml]

<!DOCTYPE tp:taxon-treatment
  PUBLIC "-//TaxonX//DTD Taxonomic Treatment Publishing DTD v0 20100105//EN" "tax-treatment-NSO.dtd">
<tp:taxon-treatment xmlns:tp="http://www.plazi.org/taxpub"><tp:treatment-meta><kwd-group><label>Taxon classification</label><kwd>
                <named-content content-type="kingdom">Animalia</named-content>
              </kwd><kwd>
                <named-content content-type="order">Geophilomorpha</named-content>
              </kwd><kwd>
                <named-content content-type="family">Geophilidae</named-content>
              </kwd></kwd-group><mixed-citation publication-type="journal"><person-group><name><surname>Yu</surname><given-names>Yifei</given-names></name><name><surname>Xiong</surname><given-names>Yuan</given-names></name><name><surname>You</surname><given-names>Chunxue</given-names></name><name><surname>Jiang</surname><given-names>Chao</given-names></name></person-group><article-title>Four new species of <italic><tp:taxon-name><tp:taxon-name-part taxon-name-part-type="genus" reg="Pachymerium">Pachymerium</tp:taxon-name-part></tp:taxon-name></italic> centipedes from China (<tp:taxon-name><tp:taxon-name-part taxon-name-part-type="order" reg="Geophilomorpha">Geophilomorpha</tp:taxon-name-part></tp:taxon-name>, <tp:taxon-name><tp:taxon-name-part taxon-name-part-type="family" reg="Geophilidae">Geophilidae</tp:taxon-name-part></tp:taxon-name>)</article-title><source>Zookeys</source><day>08</day><month>06</month><year>2026</year><volume>1281</volume><fpage>265</fpage><lpage>289</lpage><pub-id pub-id-type="doi">10.3897/zookeys.1281.182253</pub-id></mixed-citation></tp:treatment-meta><tp:nomenclature><tp:taxon-name><object-id xmlns:xlink="http://www.w3.org/1999/xlink" content-type="arpha" xlink:type="simple">4E81113C-1E10-5518-B41F-60CEDB0AA6ED</object-id>
                    		<tp:taxon-name-part taxon-name-part-type="genus" reg="Pachymerium">Pachymerium</tp:taxon-name-part> <tp:taxon-name-part taxon-name-part-type="species" reg="dimorphum">dimorphum</tp:taxon-name-part>
                    	
                    		<object-id xmlns:xlink="http://www.w3.org/1999/xlink" content-type="zoobank" xlink:type="simple">https://zoobank.org/56017CEF-852F-4964-9372-5AEAC17DA544</object-id>
                    	</tp:taxon-name><tp:taxon-status xmlns:xlink="http://www.w3.org/1999/xlink" xlink:type="simple">sp. nov.</tp:taxon-status><xref ref-type="fig" rid="F1">Figs 1B</xref><xref ref-type="fig" rid="F2">, 2B</xref><xref ref-type="fig" rid="F4">, 4</xref></tp:nomenclature><tp:treatment-sec sec-type="Type material examined"><title>Type material examined.</title><p><bold><italic>Holotype</italic>. China</bold> • ♂ (<named-content xmlns:xlink="http://www.w3.org/1999/xlink" content-type="dwc:institutional_code" xlink:title="Chinese Academy of Traditional Medicine" xlink:href="https://scientific-collections.gbif.org/institution/13b12b02-de2a-4fe2-b14f-303445b5d88f" xlink:type="simple">CMMI</named-content> 20240712002D), Xizang Autonomous Region, Lang County, Gagonggou (<named-content xmlns:xlink="http://www.w3.org/1999/xlink" content-type="dwc:verbatimCoordinates" xlink:type="simple">29.1420°N, 93.1330°E</named-content>), 3090 m a.s.l., 12.vii.2024, leg. Chao Jiang &amp; Qing Li. <bold><italic>Paratypes</italic>. China</bold> • 1♀ (<named-content xmlns:xlink="http://www.w3.org/1999/xlink" content-type="dwc:institutional_code" xlink:title="Chinese Academy of Traditional Medicine" xlink:href="https://scientific-collections.gbif.org/institution/13b12b02-de2a-4fe2-b14f-303445b5d88f" xlink:type="simple">CMMI</named-content> 20240712003D), same as holotype; 1♀ (<named-content xmlns:xlink="http://www.w3.org/1999/xlink" content-type="dwc:institutional_code" xlink:title="Chinese Academy of Traditional Medicine" xlink:href="https://scientific-collections.gbif.org/institution/13b12b02-de2a-4fe2-b14f-303445b5d88f" xlink:type="simple">CMMI</named-content> 20240727001D), Xizang Autonomous Region, Nimu County, Nimu Township, G318 Highway (<named-content xmlns:xlink="http://www.w3.org/1999/xlink" content-type="dwc:verbatimCoordinates" xlink:type="simple">29.3480°N, 90.1730°E</named-content>), 3700 m a.s.l., 27.vii.2024, leg. Chao Jiang; •  7♂♂6♀♀ (<named-content xmlns:xlink="http://www.w3.org/1999/xlink" content-type="dwc:institutional_code" xlink:title="Chinese Academy of Traditional Medicine" xlink:href="https://scientific-collections.gbif.org/institution/13b12b02-de2a-4fe2-b14f-303445b5d88f" xlink:type="simple">CMMI</named-content> 20240716088D–091D, -093D–097D, -099D–102D), Qusong County, Qiuduojiang Township, S202 Highway (<named-content xmlns:xlink="http://www.w3.org/1999/xlink" content-type="dwc:verbatimCoordinates" xlink:type="simple">28.7860°N, 92.0970°E</named-content>), 4460 m a.s.l., 16.vii.2024, leg. Chao Jiang &amp; Qing Li.</p><fig id="F4" position="float" orientation="portrait"><object-id xmlns:xlink="http://www.w3.org/1999/xlink" content-type="doi" xlink:type="simple">10.3897/zookeys.1281.182253.figure4</object-id><object-id xmlns:xlink="http://www.w3.org/1999/xlink" content-type="arpha" xlink:type="simple">074BC698-04FB-5248-A81F-B8E50A50A753</object-id><label>Figure 4.</label><caption><p><italic><tp:taxon-name><tp:taxon-name-part taxon-name-part-type="genus" reg="Pachymerium">Pachymerium</tp:taxon-name-part> <tp:taxon-name-part taxon-name-part-type="species" reg="dimorphum">dimorphum</tp:taxon-name-part></tp:taxon-name></italic> sp. nov. <bold>A</bold>. Cephalic plate, dorsal (most part of antennae omitted); <bold>B</bold>. Right antenna, ventral; <bold>C</bold>. Anterior part of cephalic capsule, ventral (maxillary complex removed); <bold>D</bold>. Labrum; <bold>E</bold>. Mandible; <bold>F</bold>. Maxillary complex, ventral (setae on right part omitted); <bold>G</bold>. Forcipular segment, ventral (venom gland canal drawn with dashed lines; setae on right part omitted); <bold>H</bold>. Sternum of leg-bearing segment, ventral (setae on right part omitted); <bold>I</bold>. Tergite of leg-bearing segment, dorsal; <bold>J</bold>. Posterior end of body in adult male, ventral (setae on left coxopleuron and ultimate leg omitted); <bold>K</bold>. Ditto, dorsal; <bold>L</bold>. posterior end of body in adult female, ventral (setae on left coxopleuron and ultimate leg omitted); <bold>M</bold>. Ditto, dorsal. Areolation drawn in part in <bold>A, C, F</bold>. Specimens: holotype (<bold>A–K</bold>); Paratype ♀ (<named-content xmlns:xlink="http://www.w3.org/1999/xlink" content-type="dwc:institutional_code" xlink:title="Chinese Academy of Traditional Medicine" xlink:href="https://scientific-collections.gbif.org/institution/13b12b02-de2a-4fe2-b14f-303445b5d88f" xlink:type="simple">CMMI</named-content> 20240712003D) (<bold>L, M</bold>). Scale bars: 250 μm (<bold>A–C, E–M</bold>); 20 μm (<bold>D</bold>). Abbreviations: ca – clypeal areas, pa – poorly defined, pigmented areas.</p></caption><graphic xmlns:xlink="http://www.w3.org/1999/xlink" xlink:href="zookeys-1281-265_article-182253__-g004.jpg" id="oo_1673268.jpg" position="float" orientation="portrait" xlink:type="simple"><uri content-type="original_file" xlink:type="simple">https://binary.pensoft.net/fig/1673268</uri></graphic></fig></tp:treatment-sec><tp:treatment-sec sec-type="Other material"><title>Other material.</title><p><bold>China</bold> • 1♂2♀♀ (<named-content xmlns:xlink="http://www.w3.org/1999/xlink" content-type="dwc:institutional_code" xlink:title="Chinese Academy of Traditional Medicine" xlink:href="https://scientific-collections.gbif.org/institution/13b12b02-de2a-4fe2-b14f-303445b5d88f" xlink:type="simple">CMMI</named-content> 20240717010D), Xizang Autonomous Region, Cuomei County, Near Cuomei County Hall, (<named-content xmlns:xlink="http://www.w3.org/1999/xlink" content-type="dwc:verbatimCoordinates" xlink:type="simple">28.4430°N, 91.4330°E</named-content>), 4110 m a.s.l., 17.vii.2024, leg. Chao Jiang &amp; Qing Li; • 3♂♂6♀♀ (<named-content xmlns:xlink="http://www.w3.org/1999/xlink" content-type="dwc:institutional_code" xlink:title="Chinese Academy of Traditional Medicine" xlink:href="https://scientific-collections.gbif.org/institution/13b12b02-de2a-4fe2-b14f-303445b5d88f" xlink:type="simple">CMMI</named-content> 20230730004D–005D), Cuomei County, Naixi Township, G219 Highway (<named-content xmlns:xlink="http://www.w3.org/1999/xlink" content-type="dwc:verbatimCoordinates" xlink:type="simple">28.2562°N, 91.2160°E</named-content>), 4340 m a.s.l., 30.vii.2023, leg. Chao Jiang.</p></tp:treatment-sec><tp:treatment-sec sec-type="Diagnosis"><title>Diagnosis.</title><p>Body length reaching at least 22 mm; number of leg-bearing segments 47–49(♂), 49–51(♀); clypeus with two distinct and internally non-areolate clypeal areas and two poorly defined, pigmented areas close to posterior margin (Fig. <xref ref-type="fig" rid="F2">2B</xref>); labral mid-piece with eight stout denticles, with <italic>~</italic> 10–13 bristles on lateral parts; coxosternite of forcipular segment with anterior denticles; chitin lines incomplete, vanishing before reaching the condyle, <italic>~</italic> 0.9× as long as the coxosternite; coxopleuron with 10–12(♂), 31–37(♀) coxal pores in adults, opening independently on ventral and dorsal sides of coxopleuron.</p></tp:treatment-sec><tp:treatment-sec sec-type="Description of holotype (adult male)"><title>Description of holotype (adult male).</title><p>Body 22 mm long; with 49 leg-bearing segments; body tapering distally. Color (in ethanol 75%) pale orange; forcipules darker.</p><p><bold><italic>Cephalic capsule</italic></bold> (Fig. <xref ref-type="fig" rid="F4">4A, C, D</xref>) subrectangular; <italic>~</italic> 1.5× longer than wide, anterior margin convex; areolation uniform on the entire surface; with an indistinct transverse suture. Clypeus with two distinct and internally non-areolate clypeal areas and two poorly defined, pigmented areas close to posterior margin. Clypeal setae: one pair anterior, five pairs intermediate (1 pair within clypeal areas) and one pair posterior. Labral mid-piece wider than long, with eight stout denticles; each side-piece entire, with <italic>~</italic> 10–13 bristles on lateral parts.</p><p><bold><italic>Antennae</italic></bold> (Fig. <xref ref-type="fig" rid="F4">4B</xref>) almost uniform in width; <italic>~</italic> 1.3× as long as the length of the head. Basal articles only slightly more elongated (article II <italic>~</italic> 1.2× as long as wide); distal articles stouter (article XIII <italic>~</italic> 0.9× as long as wide); article XIV <italic>~</italic> 1.9× as long as wide. Setae gradually denser and shorter from the basal articles to the distal ones. Articles I–VII with distinctly three whorled long setae along with numerous short setae; remaining articles equipped with uniform setae.</p><p><bold><italic>Mandible</italic></bold> (Fig. <xref ref-type="fig" rid="F4">4E</xref>) with a single pectinate lamella with <italic>~</italic> 16 hyaline teeth.</p><p><bold><italic>First maxillae</italic></bold> (Fig. <xref ref-type="fig" rid="F4">4F</xref>). Coxosternite entire; uniformly areolate; with pair of evident lateral lappets; 4+4 setae close to the anterior margin. Coxal projection subtriangular; longer than wide; ventral side with 5+6 setae on distal half; dorsal surface with numerous small sensilla on distal half. Telopodite with two articles, telopodite as long as the coxal projection; distinctly articulated; one evident external lappet on each article; ventral side with 3+5 setae on distal half; dorsal surface with numerous small sensilla on distal half.</p><p><bold><italic>Second maxillae</italic></bold> (Fig. <xref ref-type="fig" rid="F4">4F</xref>). Coxosternite entire; uniformly areolate; anterior margin deeply concave; 10+8 setae scattered on the coxosternite; metameric pores opening close to posterior margin. Telopodite composed of three articles; gradually narrowing toward the tip; pretarsus of telopodite pointed, almost straight and gradually tapering on the telopodite.</p><p><bold><italic>Forcipular segment</italic></bold> (Fig. <xref ref-type="fig" rid="F4">4G</xref>) Tergite subtrapezoid; <italic>~</italic> 2.2× as wide as long. Coxosternite <italic>~</italic> 1.1× as wide as long on exposed part; anterior margin moderately projecting with respect to its condyles; anterior border with shallow medial concavity; with anterior denticles; chitin lines incomplete, vanishing before reaching the condyle, <italic>~</italic> 0.9× as long as the coxosternite. Trochanteroprefemur <italic>~</italic> 1.6× as long as wide. Forcipular articles from trochanteroprefemur to tarsungulum with 1, 0, 0, and 1 denticle, respectively; basal denticle of the tarsungulum is subtriangular. Tarsungulum <italic>~</italic> 2.4× as long as wide. Basal denticle of tarsungulum with distal margin distinctly convex and <italic>~</italic> 0.2× as long as the basal breadth of the tarsungulum. Calyx of venom gland short, <italic>~</italic> 1.2× as long as wide, situated in femur.</p><p><bold><italic>Leg-bearing segments</italic></bold> (Fig. <xref ref-type="fig" rid="F4">4H, I</xref>). Tergites of leg-bearing segments with two paramedian sulci, becoming faint or obsolete on posterior segments. Metasternites subrectangular; without a mid-longitudinal sulcus. Ventral pores begin on leg-bearing segment 1 as a transverse group (<italic>~</italic> 10 pores) close to posterior margin plus two paired pore-fields (<italic>~</italic> 5+6 pores) close to anterior margin; on segment 11 the transverse group replaced by two paired pore-fields (<italic>~</italic> 9+11 pores); absent from segments posterior to it and including segment 23. Leg pair 1 smaller than the others; pretarsus claw-like, reaching <italic>~</italic> 1/4 of the length of the tarsus.</p><p><bold><italic>Ultimate leg-bearing segment</italic></bold> (Fig. <xref ref-type="fig" rid="F4">4J, K</xref>). Pretergite <italic>~</italic> 4.3× as wide as long on exposed part. Metatergite <italic>~</italic> 1.2× as wide as long, subtrapezoid. Metasternite <italic>~</italic> 1.2× as wide as long; posterior margin <italic>~</italic> 0.4× as wide as anterior margin; with dense setae. Coxopleuron with 10–12 pores, opening independently, scattered on the ventral and dorsal sides of coxopleuron; setae on the coxopleuron distinctly denser close to the ventral posterior edge. Ultimate leg with dense setae on ventral and lateral sides. Ultimate pretarsus claw-like; <italic>~</italic> 0.3× as long as tarsus. Ultimate legs swollen with scattered setae; dense short setae on ventral sides.</p><p><bold><italic>Postpedal segments</italic></bold> (Fig. <xref ref-type="fig" rid="F4">4J</xref>). Intermediate sternite distinct and exposed; first genital sternite separated from pleurites by distinct sutures; gonopods biarticulate, with setae; penis conical; anal pores indistinct.</p></tp:treatment-sec><tp:treatment-sec sec-type="Differences in paratype (adult female)"><title>Differences in paratype (adult female).</title><p>Body 26–32 mm long; with 49–51 leg-bearing segments.</p><p><bold><italic>Ultimate leg-bearing segment</italic></bold> (Fig. <xref ref-type="fig" rid="F4">4L, M</xref>). Coxopleuron with 31–37 pores, opening independently, scattered on the ventral and dorsal sides of coxopleuron. Ultimate legs slender, with scattered setae; a few setae on ventral sides.</p><p><bold><italic>Postpedal segments</italic></bold> (Fig. <xref ref-type="fig" rid="F4">4L</xref>). Intermediate sternite distinct and exposed; first genital pleurosternite <italic>~</italic> 2.1× as wide as long, posterior margin slightly concave, uniformly with sparse setae; gonopodal lamina not distinctly bilobate, with sparse setae; anal pores present.</p></tp:treatment-sec><tp:treatment-sec sec-type="Differences in paratype (adult male)"><title>Differences in paratype (adult male).</title><p>Body 23–27 mm long; with 45–49 leg-bearing segments.</p></tp:treatment-sec><tp:treatment-sec sec-type="Etymology"><title>Etymology.</title><p>di-: a prefix meaning “two”, “double”, or “having two”. -morphus: a suffix meaning “form”, “shape” or “structure”, this term signifies that males and females of the species differ in the number of coxal pores. We suggest the Chinese common name as “异型地蜈蚣”.</p></tp:treatment-sec><tp:treatment-sec sec-type="Remarks"><title>Remarks.</title><p>This new species exhibits significant sexual dimorphism in the number of coxal pores, with females possessing a substantially greater count than males based on the available specimens. Given that coxal pore number may scale allometrically with body size and typically increases with age within a species, and considering that all observed females were larger than the males, it cannot be ruled out that the observed sexual dimorphism in pore count may be influenced by the younger age and smaller body size of the available male specimens. It resembles <italic><tp:taxon-name><tp:taxon-name-part taxon-name-part-type="genus" reg="Pachymerium">Pachymerium</tp:taxon-name-part> <tp:taxon-name-part taxon-name-part-type="species" reg="ferrugineum">ferrugineum</tp:taxon-name-part></tp:taxon-name></italic> (C.L. Koch, 1835) in having the same number of clypeal areas (<xref ref-type="bibr" rid="B3">Attems 1929</xref>: fig. 205; <xref ref-type="bibr" rid="B7">Bonato et al. 2004</xref>: fig. 12) and two paired, poorly defined, pigmented areas close to posterior margin (Fig. <xref ref-type="fig" rid="F2">2B</xref>). However, it differs from <italic><tp:taxon-name><tp:taxon-name-part taxon-name-part-type="genus" reg="Pachymerium">P.</tp:taxon-name-part> <tp:taxon-name-part taxon-name-part-type="species" reg="ferrugineum">ferrugineum</tp:taxon-name-part></tp:taxon-name></italic> in the number of clypeal setae, arrangement of the ventral pore-fields and morphology of the first maxillae. Specifically, <italic><tp:taxon-name><tp:taxon-name-part taxon-name-part-type="genus" reg="Pachymerium">P.</tp:taxon-name-part> <tp:taxon-name-part taxon-name-part-type="species" reg="dimorphum">dimorphum</tp:taxon-name-part></tp:taxon-name></italic> sp. nov. possesses seven pairs of clypeal setae (14 setae total), contrasting with the usual five pairs (10 setae total) in <italic><tp:taxon-name><tp:taxon-name-part taxon-name-part-type="genus" reg="Pachymerium">P.</tp:taxon-name-part> <tp:taxon-name-part taxon-name-part-type="species" reg="ferrugineum">ferrugineum</tp:taxon-name-part></tp:taxon-name></italic>. The telopodite of the first maxillae is much longer than the coxal projection in <italic><tp:taxon-name><tp:taxon-name-part taxon-name-part-type="genus" reg="Pachymerium">P.</tp:taxon-name-part> <tp:taxon-name-part taxon-name-part-type="species" reg="ferrugineum">ferrugineum</tp:taxon-name-part></tp:taxon-name></italic> (<xref ref-type="bibr" rid="B26">Popovici 2024</xref>: fig. 1D), whereas in the new species, it is only slightly longer, being nearly equal in length.</p></tp:treatment-sec><tp:treatment-sec sec-type="Distribution"><title>Distribution.</title><p>China (Xizang Autonomous Region).</p></tp:treatment-sec><tp:treatment-sec><!--Section generated to contain objects referenced in tp:taxon-treatment.--><fig id="F1" position="float" orientation="portrait"><object-id xmlns:xlink="http://www.w3.org/1999/xlink" content-type="doi" xlink:type="simple">10.3897/zookeys.1281.182253.figure1</object-id><object-id xmlns:xlink="http://www.w3.org/1999/xlink" content-type="arpha" xlink:type="simple">689B844D-86F4-5677-92B6-45851F2F6A7A</object-id><label>Figure 1.</label><caption><p>Forcipular segments. <bold>A</bold>. <italic><tp:taxon-name><tp:taxon-name-part taxon-name-part-type="genus" reg="Pachymerium">Pachymerium</tp:taxon-name-part> <tp:taxon-name-part taxon-name-part-type="species" reg="ferrugineum">ferrugineum</tp:taxon-name-part></tp:taxon-name></italic> (C.L. Koch, 1835) (spm. <named-content xmlns:xlink="http://www.w3.org/1999/xlink" content-type="dwc:institutional_code" xlink:title="Chinese Academy of Traditional Medicine" xlink:href="https://scientific-collections.gbif.org/institution/13b12b02-de2a-4fe2-b14f-303445b5d88f" xlink:type="simple">CMMI</named-content> 20240926002D); <bold>B</bold>. <italic><tp:taxon-name><tp:taxon-name-part taxon-name-part-type="genus" reg="Pachymerium">P.</tp:taxon-name-part> <tp:taxon-name-part taxon-name-part-type="species" reg="dimorphum">dimorphum</tp:taxon-name-part></tp:taxon-name></italic> sp. nov., holotype; <bold>C</bold>. <italic><tp:taxon-name><tp:taxon-name-part taxon-name-part-type="genus" reg="Pachymerium">P.</tp:taxon-name-part> <tp:taxon-name-part taxon-name-part-type="species" reg="proximiporum">proximiporum</tp:taxon-name-part></tp:taxon-name></italic> sp. nov., holotype; <bold>D</bold>. <italic><tp:taxon-name><tp:taxon-name-part taxon-name-part-type="genus" reg="Pachymerium">P.</tp:taxon-name-part> <tp:taxon-name-part taxon-name-part-type="species" reg="lingshouense">lingshouense</tp:taxon-name-part></tp:taxon-name></italic> sp. nov., holotype; <bold>E</bold>. <italic><tp:taxon-name><tp:taxon-name-part taxon-name-part-type="genus" reg="Pachymerium">P.</tp:taxon-name-part> <tp:taxon-name-part taxon-name-part-type="species" reg="multiseriale">multiseriale</tp:taxon-name-part></tp:taxon-name></italic> sp. nov., holotype. Scale bars: 250 μm.</p></caption><graphic xmlns:xlink="http://www.w3.org/1999/xlink" xlink:href="zookeys-1281-265_article-182253__-g001.jpg" id="oo_1673265.jpg" position="float" orientation="portrait" xlink:type="simple"><uri content-type="original_file" xlink:type="simple">https://binary.pensoft.net/fig/1673265</uri></graphic></fig><fig id="F2" position="float" orientation="portrait"><object-id xmlns:xlink="http://www.w3.org/1999/xlink" content-type="doi" xlink:type="simple">10.3897/zookeys.1281.182253.figure2</object-id><object-id xmlns:xlink="http://www.w3.org/1999/xlink" content-type="arpha" xlink:type="simple">4B7F77DB-CE33-5765-94BF-8B3C753EFEEB</object-id><label>Figure 2.</label><caption><p>Clypeus and labrum. <bold>A</bold>. <italic><tp:taxon-name><tp:taxon-name-part taxon-name-part-type="genus" reg="Pachymerium">P.</tp:taxon-name-part> <tp:taxon-name-part taxon-name-part-type="species" reg="ferrugineum">ferrugineum</tp:taxon-name-part></tp:taxon-name></italic> (C.L. Koch, 1835) (spm. <named-content xmlns:xlink="http://www.w3.org/1999/xlink" content-type="dwc:institutional_code" xlink:title="Chinese Academy of Traditional Medicine" xlink:href="https://scientific-collections.gbif.org/institution/13b12b02-de2a-4fe2-b14f-303445b5d88f" xlink:type="simple">CMMI</named-content> 20240926002D); <bold>B</bold>. <italic><tp:taxon-name><tp:taxon-name-part taxon-name-part-type="genus" reg="Pachymerium">P.</tp:taxon-name-part> <tp:taxon-name-part taxon-name-part-type="species" reg="dimorphum">dimorphum</tp:taxon-name-part></tp:taxon-name></italic> sp. nov., holotype; <bold>C</bold>. <italic><tp:taxon-name><tp:taxon-name-part taxon-name-part-type="genus" reg="Pachymerium">P.</tp:taxon-name-part> <tp:taxon-name-part taxon-name-part-type="species" reg="proximiporum">proximiporum</tp:taxon-name-part></tp:taxon-name></italic> sp. nov., holotype; <bold>D</bold>. <italic><tp:taxon-name><tp:taxon-name-part taxon-name-part-type="genus" reg="Pachymerium">P.</tp:taxon-name-part> <tp:taxon-name-part taxon-name-part-type="species" reg="lingshouense">lingshouense</tp:taxon-name-part></tp:taxon-name></italic> sp. nov., holotype; <bold>E</bold>. <italic><tp:taxon-name><tp:taxon-name-part taxon-name-part-type="genus" reg="Pachymerium">P.</tp:taxon-name-part> <tp:taxon-name-part taxon-name-part-type="species" reg="multiseriale">multiseriale</tp:taxon-name-part></tp:taxon-name></italic> sp. nov., holotype. Scale bars: 250 μm. Abbreviations: ca – clypeal areas, pa – poorly defined, pigmented areas.</p></caption><graphic xmlns:xlink="http://www.w3.org/1999/xlink" xlink:href="zookeys-1281-265_article-182253__-g002.jpg" id="oo_1673266.jpg" position="float" orientation="portrait" xlink:type="simple"><uri content-type="original_file" xlink:type="simple">https://binary.pensoft.net/fig/1673266</uri></graphic></fig></tp:treatment-sec><ref-list><ref id="B3"><mixed-citation xmlns:xlink="http://www.w3.org/1999/xlink" xlink:type="simple">Attems CG (1929) Das Tierreich. 52 <tp:taxon-name><tp:taxon-name-part taxon-name-part-type="subphylum">Myriapoda</tp:taxon-name-part></tp:taxon-name>. 1. <tp:taxon-name><tp:taxon-name-part taxon-name-part-type="order">Geophilomorpha</tp:taxon-name-part></tp:taxon-name>. De Gnyter &amp; Co., Berlin-Leipzig, 388 pp. <ext-link xlink:href="10.1515/9783111430638" ext-link-type="doi" xlink:type="simple">https://doi.org/10.1515/9783111430638</ext-link></mixed-citation></ref><ref id="B7"><mixed-citation xmlns:xlink="http://www.w3.org/1999/xlink" xlink:type="simple">Bonato L, Foddai D, Minelli A, Shelley R (2004) The centipede order <tp:taxon-name><tp:taxon-name-part taxon-name-part-type="order">Geophilomorpha</tp:taxon-name-part></tp:taxon-name> in the Hawaiian Islands (<tp:taxon-name><tp:taxon-name-part taxon-name-part-type="class">Chilopoda</tp:taxon-name-part></tp:taxon-name>). Bishop Museum Occasional Papers 78: 13–32. <ext-link xlink:href="http://hbs.bishopmuseum.org/fiji/pdf/bonato-etal2004.pdf" ext-link-type="uri" xlink:type="simple">http://hbs.bishopmuseum.org/fiji/pdf/bonato-etal2004.pdf</ext-link></mixed-citation></ref><ref id="B26"><mixed-citation xmlns:xlink="http://www.w3.org/1999/xlink" xlink:type="simple">Popovici G (2024) A review of the genus <italic><tp:taxon-name><tp:taxon-name-part taxon-name-part-type="genus">Pachymerium</tp:taxon-name-part></tp:taxon-name></italic> C.L. Koch, 1847 (<tp:taxon-name><tp:taxon-name-part taxon-name-part-type="order">Geophilomorpha</tp:taxon-name-part></tp:taxon-name>: <tp:taxon-name><tp:taxon-name-part taxon-name-part-type="family">Geophilidae</tp:taxon-name-part></tp:taxon-name>) from Romania. Zootaxa 5406(4): 588–600. <ext-link xlink:href="10.11646/zootaxa.5406.4.7" ext-link-type="doi" xlink:type="simple">https://doi.org/10.11646/zootaxa.5406.4.7</ext-link></mixed-citation></ref></ref-list></tp:taxon-treatment>
