# Supplementary material for: Four new species of Pachymerium centipedes from China (Geophilomorpha, Geophilidae)
Source: Zookeys. 2026 Jun 8;1281:265–89. doi: 10.3897/zookeys.1281.182253 (PMC13270228; doi:10.3897/zookeys.1281.182253)
Supplement: XML Treatment for Pachymerium proximiporum [file zookeys.1281.182253-treatment4.xml]

<!DOCTYPE tp:taxon-treatment
  PUBLIC "-//TaxonX//DTD Taxonomic Treatment Publishing DTD v0 20100105//EN" "tax-treatment-NSO.dtd">
<tp:taxon-treatment xmlns:tp="http://www.plazi.org/taxpub"><tp:treatment-meta><kwd-group><label>Taxon classification</label><kwd>
                <named-content content-type="kingdom">Animalia</named-content>
              </kwd><kwd>
                <named-content content-type="order">Geophilomorpha</named-content>
              </kwd><kwd>
                <named-content content-type="family">Geophilidae</named-content>
              </kwd></kwd-group><mixed-citation publication-type="journal"><person-group><name><surname>Yu</surname><given-names>Yifei</given-names></name><name><surname>Xiong</surname><given-names>Yuan</given-names></name><name><surname>You</surname><given-names>Chunxue</given-names></name><name><surname>Jiang</surname><given-names>Chao</given-names></name></person-group><article-title>Four new species of <italic><tp:taxon-name><tp:taxon-name-part taxon-name-part-type="genus" reg="Pachymerium">Pachymerium</tp:taxon-name-part></tp:taxon-name></italic> centipedes from China (<tp:taxon-name><tp:taxon-name-part taxon-name-part-type="order" reg="Geophilomorpha">Geophilomorpha</tp:taxon-name-part></tp:taxon-name>, <tp:taxon-name><tp:taxon-name-part taxon-name-part-type="family" reg="Geophilidae">Geophilidae</tp:taxon-name-part></tp:taxon-name>)</article-title><source>Zookeys</source><day>08</day><month>06</month><year>2026</year><volume>1281</volume><fpage>265</fpage><lpage>289</lpage><pub-id pub-id-type="doi">10.3897/zookeys.1281.182253</pub-id></mixed-citation></tp:treatment-meta><tp:nomenclature><tp:taxon-name><object-id xmlns:xlink="http://www.w3.org/1999/xlink" content-type="arpha" xlink:type="simple">D2A376F9-DBB2-528B-BB37-6FDDF5D7E8E4</object-id>
                    		<tp:taxon-name-part taxon-name-part-type="genus" reg="Pachymerium">Pachymerium</tp:taxon-name-part> <tp:taxon-name-part taxon-name-part-type="species" reg="proximiporum">proximiporum</tp:taxon-name-part>
                    	
                    		<object-id xmlns:xlink="http://www.w3.org/1999/xlink" content-type="zoobank" xlink:type="simple">https://zoobank.org/19C67675-F249-462B-BFFE-F1CE568D7431</object-id>
                    	</tp:taxon-name><tp:taxon-status xmlns:xlink="http://www.w3.org/1999/xlink" xlink:type="simple">sp. nov.</tp:taxon-status><xref ref-type="fig" rid="F1">Figs 1C</xref><xref ref-type="fig" rid="F2">, 2C</xref><xref ref-type="fig" rid="F5">, 5</xref></tp:nomenclature><tp:treatment-sec sec-type="Type material examined"><title>Type material examined.</title><p><bold><italic>Holotype</italic>. China</bold> • ♂ (<named-content xmlns:xlink="http://www.w3.org/1999/xlink" content-type="dwc:institutional_code" xlink:title="Chinese Academy of Traditional Medicine" xlink:href="https://scientific-collections.gbif.org/institution/13b12b02-de2a-4fe2-b14f-303445b5d88f" xlink:type="simple">CMMI</named-content> 20230420003D), Chongqing, Wushan, Gaotang Street, Pinghu Road (<named-content xmlns:xlink="http://www.w3.org/1999/xlink" content-type="dwc:verbatimCoordinates" xlink:type="simple">31.0742°N, 109.8775°E</named-content>), 200 m a.s.l., 20.iv.2023, leg. Chao Jiang. <bold><italic>Paratypes</italic>. China • Hunan Province</bold> • 2♂♂ (<named-content xmlns:xlink="http://www.w3.org/1999/xlink" content-type="dwc:institutional_code" xlink:title="Chinese Academy of Traditional Medicine" xlink:href="https://scientific-collections.gbif.org/institution/13b12b02-de2a-4fe2-b14f-303445b5d88f" xlink:type="simple">CMMI</named-content> 20250415026), Zhangjiajie, Yongding Dist., Huilong Park (<named-content xmlns:xlink="http://www.w3.org/1999/xlink" content-type="dwc:verbatimCoordinates" xlink:type="simple">29.1282°N, 110.5005°E</named-content>), 220 m a.s.l., 15.iv.2025, leg. Yuan Xiong &amp; Jing Zhong. <bold>– Sichuan Province</bold> • 1♀ (<named-content xmlns:xlink="http://www.w3.org/1999/xlink" content-type="dwc:institutional_code" xlink:title="Chinese Academy of Traditional Medicine" xlink:href="https://scientific-collections.gbif.org/institution/13b12b02-de2a-4fe2-b14f-303445b5d88f" xlink:type="simple">CMMI</named-content> 20210415134D), Dujiangyan, Yukang Road (<named-content xmlns:xlink="http://www.w3.org/1999/xlink" content-type="dwc:verbatimCoordinates" xlink:type="simple">30.9662°N, 103.6129°E</named-content>), 690 m a.s.l., 15.IV.2021, leg. Chao Jiang. • 1♀ (<named-content xmlns:xlink="http://www.w3.org/1999/xlink" content-type="dwc:institutional_code" xlink:title="Chinese Academy of Traditional Medicine" xlink:href="https://scientific-collections.gbif.org/institution/13b12b02-de2a-4fe2-b14f-303445b5d88f" xlink:type="simple">CMMI</named-content> 20240416001D), Wanyuan, Taiping Town (<named-content xmlns:xlink="http://www.w3.org/1999/xlink" content-type="dwc:verbatimCoordinates" xlink:type="simple">32.0657°N, 108.0318°E</named-content>), 610 m a.s.l., 16.iv.2024, leg. Chao Jiang; • 1♀ (<named-content xmlns:xlink="http://www.w3.org/1999/xlink" content-type="dwc:institutional_code" xlink:title="Chinese Academy of Traditional Medicine" xlink:href="https://scientific-collections.gbif.org/institution/13b12b02-de2a-4fe2-b14f-303445b5d88f" xlink:type="simple">CMMI</named-content> 20240324009D), Suining, Mt. Hemingshan (<named-content xmlns:xlink="http://www.w3.org/1999/xlink" content-type="dwc:verbatimCoordinates" xlink:type="simple">36.5836°N, 105.5680°E</named-content>), 300 m a.s.l., 24.iii.2024, leg. Yuan Xiong &amp; Yifei Yu; • 1♂ (<named-content xmlns:xlink="http://www.w3.org/1999/xlink" content-type="dwc:institutional_code" xlink:title="Chinese Academy of Traditional Medicine" xlink:href="https://scientific-collections.gbif.org/institution/13b12b02-de2a-4fe2-b14f-303445b5d88f" xlink:type="simple">CMMI</named-content> 20240322006D), Ziyang, Sanxian Park (<named-content xmlns:xlink="http://www.w3.org/1999/xlink" content-type="dwc:verbatimCoordinates" xlink:type="simple">30.1392°N, 104.6360°E</named-content>), 360 m a.s.l., 22.iii.2024, leg. Yuan Xiong &amp; Yifei Yu.</p><fig id="F5" position="float" orientation="portrait"><object-id xmlns:xlink="http://www.w3.org/1999/xlink" content-type="doi" xlink:type="simple">10.3897/zookeys.1281.182253.figure5</object-id><object-id xmlns:xlink="http://www.w3.org/1999/xlink" content-type="arpha" xlink:type="simple">52712480-B283-5CF6-8D1C-4A0C72EAA820</object-id><label>Figure 5.</label><caption><p><italic><tp:taxon-name><tp:taxon-name-part taxon-name-part-type="genus" reg="Pachymerium">Pachymerium</tp:taxon-name-part> <tp:taxon-name-part taxon-name-part-type="species" reg="proximiporum">proximiporum</tp:taxon-name-part></tp:taxon-name></italic> sp. nov., holotype. <bold>A</bold>. Cephalic plate, dorsal (most part of antennae omitted); <bold>B, N, O</bold>. Antennae, ventral; <bold>C</bold>. Anterior part of cephalic capsule, ventral (maxillary complex removed); <bold>D</bold>. Labrum; <bold>E</bold>. Mandible; <bold>F</bold>. Maxillary complex, ventral (setae on right part omitted); <bold>G</bold>. Forcipular segment, ventral (venom gland canal drawn with dashed lines; setae on right part omitted); <bold>H</bold>. Sternum of leg-bearing segment, ventral (setae on left part omitted); <bold>I</bold>. Tergite of leg-bearing segment, dorsal; <bold>J</bold>. Posterior end of body in adult male, ventral (setae on right coxopleuron and ultimate leg omitted); <bold>K</bold>. Ditto, dorsal (setae on left coxopleuron and ultimate leg omitted); <bold>L</bold>. Posterior end of body in adult female, ventral (setae on left coxopleuron and ultimate leg omitted); <bold>M</bold>. Ditto, dorsal (setae on right coxopleuron and ultimate leg omitted). Specimens: holotype (<bold>A–K, O</bold>); Paratype ♀ (<named-content xmlns:xlink="http://www.w3.org/1999/xlink" content-type="dwc:institutional_code" xlink:title="Chinese Academy of Traditional Medicine" xlink:href="https://scientific-collections.gbif.org/institution/13b12b02-de2a-4fe2-b14f-303445b5d88f" xlink:type="simple">CMMI</named-content> 20210419142) (<bold>L–N</bold>). Areolation drawn in part in <bold>A, C, F</bold>. Scale bars: 250 μm (<bold>A–C, E–O</bold>); 20 μm (<bold>D</bold>). Abbreviations: ca – clypeal areas, pa – poorly defined, pigmented areas.</p></caption><graphic xmlns:xlink="http://www.w3.org/1999/xlink" xlink:href="zookeys-1281-265_article-182253__-g005.jpg" id="oo_1673269.jpg" position="float" orientation="portrait" xlink:type="simple"><uri content-type="original_file" xlink:type="simple">https://binary.pensoft.net/fig/1673269</uri></graphic></fig></tp:treatment-sec><tp:treatment-sec sec-type="Diagnosis"><title>Diagnosis.</title><p>Body length reaching at least 20 mm; number of leg-bearing segments 41–49; clypeus with two distinct and internally non-areolate clypeal areas and two poorly defined, pigmented areas close to posterior margin (Fig. <xref ref-type="fig" rid="F2">2C</xref>); without the lateral rows of setae that are present in most species of <italic><tp:taxon-name><tp:taxon-name-part taxon-name-part-type="genus" reg="Pachymerium">Pachymerium</tp:taxon-name-part></tp:taxon-name></italic>; labral mid-piece with five stout denticles, with <italic>~</italic> 6–9 bristles on lateral parts; coxosternite of forcipular segment without anterior denticle; chitin lines incomplete, vanishing before reaching the condyle, <italic>~</italic> 0.3× as long as the coxosternite; coxopleuron with <italic>~</italic> 22–37 coxal pores in adults, pores opening independently, clustered on proximal half of the ventral and dorsal sides of coxopleuron except the most posterior one which is displaced from all other pores.</p></tp:treatment-sec><tp:treatment-sec sec-type="Description of holotype (adult male)"><title>Description of holotype (adult male).</title><p>Body 21 mm long; with 43 leg-bearing segments; body tapering distally. Color (in ethanol 75%) pale yellow; forcipules darker.</p><p><bold><italic>Cephalic capsule</italic></bold> (Fig. <xref ref-type="fig" rid="F5">5A, C, D</xref>) subrectangular; <italic>~</italic> 1.4× longer than wide; anterior margin convex; areolation uniform on the entire surface; with a distinct transverse suture. Clypeus with two distinct and internally non-areolate clypeal areas and two poorly defined, pigmented areas close to posterior margin. Clypeal setae: one pair anterior, one pair intermediate (clypeal areas without setae) and one pair posterior. Labral mid-piece wider than long, with five stout denticles; each side-piece entire, with <italic>~</italic> 6–9 bristles on lateral parts.</p><p><bold><italic>Antennae</italic></bold> (Fig. <xref ref-type="fig" rid="F5">5B, N, O</xref>) composed of 14 articles (occasionally exhibiting a developmental aberration with 12–13), almost uniform in width; <italic>~</italic> 3.9× as long as the length of the head. Basal articles only slightly more elongated (article III <italic>~</italic>1.3× as long as wide); distal articles stouter (article XII <italic>~</italic> 1.2× as long as wide); article XIII <italic>~</italic> 1.8× as long as wide. Setae gradually denser and shorter from the basal articles to the distal ones. Articles I–X with two whorls of long, distinct setae along with numerous short setae; remaining articles equipped with uniform short setae.</p><p><bold><italic>Mandible</italic></bold> (Fig. <xref ref-type="fig" rid="F5">5E</xref>) with a single pectinate lamella with <italic>~</italic> 24 hyaline teeth.</p><p><bold><italic>First maxillae</italic></bold> (Fig. <xref ref-type="fig" rid="F5">5F</xref>). Coxosternite entire; uniformly areolate; with a pair of lateral lappets; 3+3 setae close to the anterior margin. Coxal projection subtriangular; longer than wide; ventral side with 7+8 setae on distal half; dorsal surface with numerous small sensilla on distal half. Telopodite with two articles, telopodite longer than coxal projection; distinctly articulated; one external lappet on each article; ventral side with 4+4 setae on distal half; dorsal surface with numerous small sensilla on distal half.</p><p><bold><italic>Second maxillae</italic></bold> (Fig. <xref ref-type="fig" rid="F5">5F</xref>). Coxosternite entire; uniformly areolate; anterior margin deeply concave; 4+4 setae close to the anterior margin; metameric pores opening close to posterior margin. Telopodite composed of three articles; gradually narrowing toward the tip; pretarsus of telopodite pointed, almost straight and gradually tapering toward the tip.</p><p><bold><italic>Forcipular segment</italic></bold> (Fig. <xref ref-type="fig" rid="F5">5G</xref>). Tergite subtrapezoid; <italic>~</italic> 2.3× as wide as long. Coxosternite <italic>~</italic> 1.3× as wide as long on exposed part; anterior margin moderately projecting with respect to its condyles; anterior border with shallow medial concavity; without anterior denticles; chitin lines incomplete, vanishing before reaching the condyle, <italic>~</italic> 0.3× as long as the coxosternite. Trochanteroprefemur <italic>~</italic> 1.6× as long as wide. Forcipular articles from trochanteroprefemur to tarsungulum with 1, 0, 0, and 1 denticle, respectively; basal denticle of the tarsungulum is subtriangular. Tarsungulum <italic>~</italic> 2.6× as long as wide. Basal denticle of tarsungulum with distal margin distinctly convex and <italic>~</italic> 0.2× as long as the basal breadth of the tarsungulum. Calyx of venom gland short, <italic>~</italic> 1.4× as long as wide, situated in femur.</p><p><bold><italic>Leg-bearing segments</italic></bold> (Fig. <xref ref-type="fig" rid="F5">5H–I</xref>). Tergites of leg-bearing segments with two paramedian sulci, becoming faint or obsolete on posterior segments. Metasternites subrectangular; without a mid-longitudinal sulcus. Ventral pores begin on leg-bearing segment 1 as a transverse group (<italic>~</italic> 15 pores) close to posterior margin plus two paired pore-fields (<italic>~</italic> 7+8 pores) close to anterior margin; on segment 14 the transverse group replaced by two paired pore-fields (<italic>~</italic> 11+14 pores); absent from segment 16 and posterior. Leg pretarsus claw-like, reaching <italic>~</italic> 1/3 of the length of the tarsus.</p><p><bold><italic>Ultimate leg-bearing segment</italic></bold> (Fig. <xref ref-type="fig" rid="F5">5J, K</xref>). Pretergite <italic>~</italic> 3.4× as wide as long on exposed part. Metatergite <italic>~</italic> 1.1× as wide as long, subtrapezoid. Metasternite <italic>~</italic> 1.1× as wide as long; posterior margin <italic>~</italic> 0.5× as wide as anterior margin; with dense setae. Coxopleuron with 22–37 pores, opening independently, clustered on the proximal half of the ventral and dorsal sides of coxopleuron, except the most posterior pore, which is separate from all the other pores; setae on the coxopleuron distinctly denser close to the ventral posterior edge. Ultimate leg with dense setae on ventral and lateral sides. Ultimate pretarsus claw-like; ~ 0.2× as long as tarsus.</p><p><bold><italic>Postpedal segments</italic></bold> (Fig. <xref ref-type="fig" rid="F5">5J</xref>). Intermediate sternite distinct and exposed; first genital sternite separated from pleurites by distinct sutures; gonopods biarticulate, with setae; penis conical; anal pores indistinct.</p></tp:treatment-sec><tp:treatment-sec sec-type="Differences in paratype (adult female)"><title>Differences in paratype (adult female).</title><p>Body 20–27 mm long; with 41 leg-bearing segments.</p><p><bold><italic>Ultimate leg-bearing segment</italic></bold> (Fig. <xref ref-type="fig" rid="F5">5L, M</xref>). Coxopleuron with 28–34 pores, opening independently, scattered on the ventral and dorsal sides of coxopleuron. Ultimate legs slender, with scattered setae; a few setae on ventral sides.</p><p><bold><italic>Postpedal segments</italic></bold> (Fig. <xref ref-type="fig" rid="F5">5L</xref>). Intermediate sternite distinct and exposed; first genital pleurosternite <italic>~</italic> 2.1× as wide as long, posterior margin slightly concave, uniformly with sparse setae; gonopodal lamina not distinctly bilobate, with sparse setae; anal pores present.</p></tp:treatment-sec><tp:treatment-sec sec-type="Differences in paratype (adult male)"><title>Differences in paratype (adult male).</title><p>Body 24 mm long; with 41 leg-bearing segments.</p></tp:treatment-sec><tp:treatment-sec sec-type="Etymology"><title>Etymology.</title><p>Latin: <italic>proximus =</italic> near, <italic>porum =</italic> pore. The specific epithet refers to the coxal pores aggregated on proximal half of the coxopleuron ventral side. We suggest the Chinese common name as “近孔地蜈蚣”.</p></tp:treatment-sec><tp:treatment-sec sec-type="Remarks"><title>Remarks.</title><p>The new species resembles <italic><tp:taxon-name><tp:taxon-name-part taxon-name-part-type="genus" reg="Pachymerium">P.</tp:taxon-name-part> <tp:taxon-name-part taxon-name-part-type="species" reg="ferrugineum">ferrugineum</tp:taxon-name-part></tp:taxon-name></italic> in the number of clypeal areas (<xref ref-type="bibr" rid="B3">Attems 1929</xref>: fig. 205; <xref ref-type="bibr" rid="B7">Bonato et al. 2004</xref>: fig. 12), but can be distinguished from the latter by a combination of morphological characteristics: the number of bristles on labral lateral parts, and the distribution of the coxal pores on the ventral side of the coxopleuron. The new species bears 6–9 bristles on the labral lateral parts, compared to 15 bristles in <italic><tp:taxon-name><tp:taxon-name-part taxon-name-part-type="genus" reg="Pachymerium">P.</tp:taxon-name-part> <tp:taxon-name-part taxon-name-part-type="species" reg="ferrugineum">ferrugineum</tp:taxon-name-part></tp:taxon-name></italic> (<xref ref-type="bibr" rid="B26">Popovici 2024</xref>: fig. 1A). It also lacks the lateral rows of setae characteristic of most <italic><tp:taxon-name><tp:taxon-name-part taxon-name-part-type="genus" reg="Pachymerium">Pachymerium</tp:taxon-name-part></tp:taxon-name></italic> species. Regarding the ventral surface of the coxopleuron, the coxal pores in the new species are clustered mainly on the proximal half, with only the posteriormost pore situated more distally. In <italic><tp:taxon-name><tp:taxon-name-part taxon-name-part-type="genus" reg="Pachymerium">P.</tp:taxon-name-part> <tp:taxon-name-part taxon-name-part-type="species" reg="ferrugineum">ferrugineum</tp:taxon-name-part></tp:taxon-name></italic>, the coxal pores are more broadly scattered across the ventral surface of the coxopleuron (<xref ref-type="bibr" rid="B7">Bonato et al. 2004</xref>: fig. 4). Furthermore, this species exhibits 12–14 antennal segments, and all examined individuals are adults. Although 14 antennal segments is the typical number for <tp:taxon-name><tp:taxon-name-part taxon-name-part-type="order" reg="Geophilomorpha">Geophilomorpha</tp:taxon-name-part></tp:taxon-name>, the observed reduction is unlikely to result from postembryonic damage. As <xref ref-type="bibr" rid="B25">Minelli et al. (2000)</xref> pointed out, no reliable instance of antennal regeneration is known in <tp:taxon-name><tp:taxon-name-part taxon-name-part-type="order" reg="Geophilomorpha">Geophilomorpha</tp:taxon-name-part></tp:taxon-name>, and they are inclined to think that no such regeneration actually occurs in this group. Therefore, specimens with fewer than 14 articles, especially when the terminal article retains the shape and sensilla characteristic of a typical article XIV, are more likely attributable to developmental defects (non-disjunction of potential antennomeres) rather than physical injury.</p></tp:treatment-sec><tp:treatment-sec sec-type="Distribution"><title>Distribution.</title><p>China (Hunan and Sichuan provinces; Chongqing).</p></tp:treatment-sec><tp:treatment-sec><!--Section generated to contain objects referenced in tp:taxon-treatment.--><fig id="F1" position="float" orientation="portrait"><object-id xmlns:xlink="http://www.w3.org/1999/xlink" content-type="doi" xlink:type="simple">10.3897/zookeys.1281.182253.figure1</object-id><object-id xmlns:xlink="http://www.w3.org/1999/xlink" content-type="arpha" xlink:type="simple">689B844D-86F4-5677-92B6-45851F2F6A7A</object-id><label>Figure 1.</label><caption><p>Forcipular segments. <bold>A</bold>. <italic><tp:taxon-name><tp:taxon-name-part taxon-name-part-type="genus" reg="Pachymerium">Pachymerium</tp:taxon-name-part> <tp:taxon-name-part taxon-name-part-type="species" reg="ferrugineum">ferrugineum</tp:taxon-name-part></tp:taxon-name></italic> (C.L. Koch, 1835) (spm. <named-content xmlns:xlink="http://www.w3.org/1999/xlink" content-type="dwc:institutional_code" xlink:title="Chinese Academy of Traditional Medicine" xlink:href="https://scientific-collections.gbif.org/institution/13b12b02-de2a-4fe2-b14f-303445b5d88f" xlink:type="simple">CMMI</named-content> 20240926002D); <bold>B</bold>. <italic><tp:taxon-name><tp:taxon-name-part taxon-name-part-type="genus" reg="Pachymerium">P.</tp:taxon-name-part> <tp:taxon-name-part taxon-name-part-type="species" reg="dimorphum">dimorphum</tp:taxon-name-part></tp:taxon-name></italic> sp. nov., holotype; <bold>C</bold>. <italic><tp:taxon-name><tp:taxon-name-part taxon-name-part-type="genus" reg="Pachymerium">P.</tp:taxon-name-part> <tp:taxon-name-part taxon-name-part-type="species" reg="proximiporum">proximiporum</tp:taxon-name-part></tp:taxon-name></italic> sp. nov., holotype; <bold>D</bold>. <italic><tp:taxon-name><tp:taxon-name-part taxon-name-part-type="genus" reg="Pachymerium">P.</tp:taxon-name-part> <tp:taxon-name-part taxon-name-part-type="species" reg="lingshouense">lingshouense</tp:taxon-name-part></tp:taxon-name></italic> sp. nov., holotype; <bold>E</bold>. <italic><tp:taxon-name><tp:taxon-name-part taxon-name-part-type="genus" reg="Pachymerium">P.</tp:taxon-name-part> <tp:taxon-name-part taxon-name-part-type="species" reg="multiseriale">multiseriale</tp:taxon-name-part></tp:taxon-name></italic> sp. nov., holotype. Scale bars: 250 μm.</p></caption><graphic xmlns:xlink="http://www.w3.org/1999/xlink" xlink:href="zookeys-1281-265_article-182253__-g001.jpg" id="oo_1673265.jpg" position="float" orientation="portrait" xlink:type="simple"><uri content-type="original_file" xlink:type="simple">https://binary.pensoft.net/fig/1673265</uri></graphic></fig><fig id="F2" position="float" orientation="portrait"><object-id xmlns:xlink="http://www.w3.org/1999/xlink" content-type="doi" xlink:type="simple">10.3897/zookeys.1281.182253.figure2</object-id><object-id xmlns:xlink="http://www.w3.org/1999/xlink" content-type="arpha" xlink:type="simple">4B7F77DB-CE33-5765-94BF-8B3C753EFEEB</object-id><label>Figure 2.</label><caption><p>Clypeus and labrum. <bold>A</bold>. <italic><tp:taxon-name><tp:taxon-name-part taxon-name-part-type="genus" reg="Pachymerium">P.</tp:taxon-name-part> <tp:taxon-name-part taxon-name-part-type="species" reg="ferrugineum">ferrugineum</tp:taxon-name-part></tp:taxon-name></italic> (C.L. Koch, 1835) (spm. <named-content xmlns:xlink="http://www.w3.org/1999/xlink" content-type="dwc:institutional_code" xlink:title="Chinese Academy of Traditional Medicine" xlink:href="https://scientific-collections.gbif.org/institution/13b12b02-de2a-4fe2-b14f-303445b5d88f" xlink:type="simple">CMMI</named-content> 20240926002D); <bold>B</bold>. <italic><tp:taxon-name><tp:taxon-name-part taxon-name-part-type="genus" reg="Pachymerium">P.</tp:taxon-name-part> <tp:taxon-name-part taxon-name-part-type="species" reg="dimorphum">dimorphum</tp:taxon-name-part></tp:taxon-name></italic> sp. nov., holotype; <bold>C</bold>. <italic><tp:taxon-name><tp:taxon-name-part taxon-name-part-type="genus" reg="Pachymerium">P.</tp:taxon-name-part> <tp:taxon-name-part taxon-name-part-type="species" reg="proximiporum">proximiporum</tp:taxon-name-part></tp:taxon-name></italic> sp. nov., holotype; <bold>D</bold>. <italic><tp:taxon-name><tp:taxon-name-part taxon-name-part-type="genus" reg="Pachymerium">P.</tp:taxon-name-part> <tp:taxon-name-part taxon-name-part-type="species" reg="lingshouense">lingshouense</tp:taxon-name-part></tp:taxon-name></italic> sp. nov., holotype; <bold>E</bold>. <italic><tp:taxon-name><tp:taxon-name-part taxon-name-part-type="genus" reg="Pachymerium">P.</tp:taxon-name-part> <tp:taxon-name-part taxon-name-part-type="species" reg="multiseriale">multiseriale</tp:taxon-name-part></tp:taxon-name></italic> sp. nov., holotype. Scale bars: 250 μm. Abbreviations: ca – clypeal areas, pa – poorly defined, pigmented areas.</p></caption><graphic xmlns:xlink="http://www.w3.org/1999/xlink" xlink:href="zookeys-1281-265_article-182253__-g002.jpg" id="oo_1673266.jpg" position="float" orientation="portrait" xlink:type="simple"><uri content-type="original_file" xlink:type="simple">https://binary.pensoft.net/fig/1673266</uri></graphic></fig></tp:treatment-sec><ref-list><ref id="B3"><mixed-citation xmlns:xlink="http://www.w3.org/1999/xlink" xlink:type="simple">Attems CG (1929) Das Tierreich. 52 <tp:taxon-name><tp:taxon-name-part taxon-name-part-type="subphylum">Myriapoda</tp:taxon-name-part></tp:taxon-name>. 1. <tp:taxon-name><tp:taxon-name-part taxon-name-part-type="order">Geophilomorpha</tp:taxon-name-part></tp:taxon-name>. De Gnyter &amp; Co., Berlin-Leipzig, 388 pp. <ext-link xlink:href="10.1515/9783111430638" ext-link-type="doi" xlink:type="simple">https://doi.org/10.1515/9783111430638</ext-link></mixed-citation></ref><ref id="B7"><mixed-citation xmlns:xlink="http://www.w3.org/1999/xlink" xlink:type="simple">Bonato L, Foddai D, Minelli A, Shelley R (2004) The centipede order <tp:taxon-name><tp:taxon-name-part taxon-name-part-type="order">Geophilomorpha</tp:taxon-name-part></tp:taxon-name> in the Hawaiian Islands (<tp:taxon-name><tp:taxon-name-part taxon-name-part-type="class">Chilopoda</tp:taxon-name-part></tp:taxon-name>). Bishop Museum Occasional Papers 78: 13–32. <ext-link xlink:href="http://hbs.bishopmuseum.org/fiji/pdf/bonato-etal2004.pdf" ext-link-type="uri" xlink:type="simple">http://hbs.bishopmuseum.org/fiji/pdf/bonato-etal2004.pdf</ext-link></mixed-citation></ref><ref id="B26"><mixed-citation xmlns:xlink="http://www.w3.org/1999/xlink" xlink:type="simple">Popovici G (2024) A review of the genus <italic><tp:taxon-name><tp:taxon-name-part taxon-name-part-type="genus">Pachymerium</tp:taxon-name-part></tp:taxon-name></italic> C.L. Koch, 1847 (<tp:taxon-name><tp:taxon-name-part taxon-name-part-type="order">Geophilomorpha</tp:taxon-name-part></tp:taxon-name>: <tp:taxon-name><tp:taxon-name-part taxon-name-part-type="family">Geophilidae</tp:taxon-name-part></tp:taxon-name>) from Romania. Zootaxa 5406(4): 588–600. <ext-link xlink:href="10.11646/zootaxa.5406.4.7" ext-link-type="doi" xlink:type="simple">https://doi.org/10.11646/zootaxa.5406.4.7</ext-link></mixed-citation></ref><ref id="B25"><mixed-citation xmlns:xlink="http://www.w3.org/1999/xlink" xlink:type="simple">Minelli A, Foddai D, Pereira L, Lewis J (2000) The evolution of segmentation of centipede trunk and appendages. Journal of Zoological Systematics and Evolutionary Research 38: 103–117. <ext-link xlink:href="10.1046/j.1439-0469.2000.382137.x" ext-link-type="doi" xlink:type="simple">https://doi.org/10.1046/j.1439-0469.2000.382137.x</ext-link></mixed-citation></ref></ref-list></tp:taxon-treatment>
