# Supplementary material for: Four new species of Pachymerium centipedes from China (Geophilomorpha, Geophilidae)
Source: Zookeys. 2026 Jun 8;1281:265–89. doi: 10.3897/zookeys.1281.182253 (PMC13270228; doi:10.3897/zookeys.1281.182253)
Supplement: XML Treatment for Pachymerium multiseriale [file zookeys.1281.182253-treatment5.xml]

<!DOCTYPE tp:taxon-treatment
  PUBLIC "-//TaxonX//DTD Taxonomic Treatment Publishing DTD v0 20100105//EN" "tax-treatment-NSO.dtd">
<tp:taxon-treatment xmlns:tp="http://www.plazi.org/taxpub"><tp:treatment-meta><kwd-group><label>Taxon classification</label><kwd>
                <named-content content-type="kingdom">Animalia</named-content>
              </kwd><kwd>
                <named-content content-type="order">Geophilomorpha</named-content>
              </kwd><kwd>
                <named-content content-type="family">Geophilidae</named-content>
              </kwd></kwd-group><mixed-citation publication-type="journal"><person-group><name><surname>Yu</surname><given-names>Yifei</given-names></name><name><surname>Xiong</surname><given-names>Yuan</given-names></name><name><surname>You</surname><given-names>Chunxue</given-names></name><name><surname>Jiang</surname><given-names>Chao</given-names></name></person-group><article-title>Four new species of <italic><tp:taxon-name><tp:taxon-name-part taxon-name-part-type="genus" reg="Pachymerium">Pachymerium</tp:taxon-name-part></tp:taxon-name></italic> centipedes from China (<tp:taxon-name><tp:taxon-name-part taxon-name-part-type="order" reg="Geophilomorpha">Geophilomorpha</tp:taxon-name-part></tp:taxon-name>, <tp:taxon-name><tp:taxon-name-part taxon-name-part-type="family" reg="Geophilidae">Geophilidae</tp:taxon-name-part></tp:taxon-name>)</article-title><source>Zookeys</source><day>08</day><month>06</month><year>2026</year><volume>1281</volume><fpage>265</fpage><lpage>289</lpage><pub-id pub-id-type="doi">10.3897/zookeys.1281.182253</pub-id></mixed-citation></tp:treatment-meta><tp:nomenclature><tp:taxon-name><object-id xmlns:xlink="http://www.w3.org/1999/xlink" content-type="arpha" xlink:type="simple">AE0127CC-B1E8-5E19-86DF-E8E4E2253DF8</object-id>
                    		<tp:taxon-name-part taxon-name-part-type="genus" reg="Pachymerium">Pachymerium</tp:taxon-name-part> <tp:taxon-name-part taxon-name-part-type="species" reg="multiseriale">multiseriale</tp:taxon-name-part>
                    	
                    		<object-id xmlns:xlink="http://www.w3.org/1999/xlink" content-type="zoobank" xlink:type="simple">https://zoobank.org/2F976DA6-9CF6-4C4D-ABE7-1C17B7B04EF6</object-id>
                    	</tp:taxon-name><tp:taxon-status xmlns:xlink="http://www.w3.org/1999/xlink" xlink:type="simple">sp. nov.</tp:taxon-status><xref ref-type="fig" rid="F1">Figs 1E</xref><xref ref-type="fig" rid="F2">, 2E</xref><xref ref-type="fig" rid="F6">, 6</xref></tp:nomenclature><tp:treatment-sec sec-type="Type material examined"><title>Type material examined.</title><p><bold><italic>Holotype</italic>. China</bold> • ♂ (<named-content xmlns:xlink="http://www.w3.org/1999/xlink" content-type="dwc:institutional_code" xlink:title="Chinese Academy of Traditional Medicine" xlink:href="https://scientific-collections.gbif.org/institution/13b12b02-de2a-4fe2-b14f-303445b5d88f" xlink:type="simple">CMMI</named-content> 20230920022D), Qinghai province, Xining, Near Xining High-Speed Rail Station (<named-content xmlns:xlink="http://www.w3.org/1999/xlink" content-type="dwc:verbatimCoordinates" xlink:type="simple">36.6158°N, 101.8241°E</named-content>), 2220 m a.s.l., 20.ix.2023, leg. Tianyun Chen, Jiabo Fan &amp; Yiying Zhao. <bold><italic>Paratypes</italic>. China</bold> • 14♂♂4♀♀ (<named-content xmlns:xlink="http://www.w3.org/1999/xlink" content-type="dwc:institutional_code" xlink:title="Chinese Academy of Traditional Medicine" xlink:href="https://scientific-collections.gbif.org/institution/13b12b02-de2a-4fe2-b14f-303445b5d88f" xlink:type="simple">CMMI</named-content> 20230920002D–006D, -008D, -013D–021D, -023D–024D), same as holotype.</p><fig id="F6" position="float" orientation="portrait"><object-id xmlns:xlink="http://www.w3.org/1999/xlink" content-type="doi" xlink:type="simple">10.3897/zookeys.1281.182253.figure6</object-id><object-id xmlns:xlink="http://www.w3.org/1999/xlink" content-type="arpha" xlink:type="simple">F2602431-8B63-5DB0-B74A-55F58169AFD3</object-id><label>Figure 6.</label><caption><p><italic><tp:taxon-name><tp:taxon-name-part taxon-name-part-type="genus" reg="Pachymerium">Pachymerium</tp:taxon-name-part> <tp:taxon-name-part taxon-name-part-type="species" reg="multiseriale">multiseriale</tp:taxon-name-part></tp:taxon-name></italic> sp. nov., holotype. <bold>A</bold>. Cephalic plate, dorsal (most part of antennae omitted); <bold>B</bold>. Right antenna, ventral; <bold>C</bold>. Anterior part of cephalic capsule, ventral (maxillary complex removed); <bold>D</bold>. Labrum; <bold>E</bold>. Mandible; <bold>F</bold>. Maxillary complex, ventral (setae on left part omitted); <bold>G</bold>. Forcipular segment, ventral (venom gland canal drawn with dashed lines; setae on left part omitted); <bold>H</bold>. Sternum of leg-bearing segment, ventral (setae on left part omitted); <bold>I</bold>. Tergite of leg-bearing segment, dorsal; <bold>J</bold>. Posterior end of body in adult male, ventral (setae on left coxopleuron and ultimate leg omitted); <bold>K</bold>. Ditto, dorsal; <bold>L</bold>. Posterior end of body in adult female, ventral (setae on left coxopleuron and ultimate leg omitted); <bold>M</bold>. Ditto, dorsal (setae on right coxopleuron and ultimate leg omitted). Areolation drawn in part in <bold>A, C, F</bold>. Specimens: holotype (<bold>A–K</bold>); Paratype ♀ (<named-content xmlns:xlink="http://www.w3.org/1999/xlink" content-type="dwc:institutional_code" xlink:title="Chinese Academy of Traditional Medicine" xlink:href="https://scientific-collections.gbif.org/institution/13b12b02-de2a-4fe2-b14f-303445b5d88f" xlink:type="simple">CMMI</named-content> 20230920008D) (<bold>L, M</bold>). Scale bars: 250 μm (<bold>A, C, E–M</bold>); 500 μm (<bold>B</bold>); 20 μm (<bold>D</bold>). Abbreviation: ca – clypeal areas.</p></caption><graphic xmlns:xlink="http://www.w3.org/1999/xlink" xlink:href="zookeys-1281-265_article-182253__-g006.jpg" id="oo_1673270.jpg" position="float" orientation="portrait" xlink:type="simple"><uri content-type="original_file" xlink:type="simple">https://binary.pensoft.net/fig/1673270</uri></graphic></fig></tp:treatment-sec><tp:treatment-sec sec-type="Other material"><title>Other material.</title><p><bold>China • Henan Province</bold> • 1♀ (<named-content xmlns:xlink="http://www.w3.org/1999/xlink" content-type="dwc:institutional_code" xlink:title="Chinese Academy of Traditional Medicine" xlink:href="https://scientific-collections.gbif.org/institution/13b12b02-de2a-4fe2-b14f-303445b5d88f" xlink:type="simple">CMMI</named-content> 20240705045D), Yuzhou, near Yuzhou Forest Botanical Garden (<named-content xmlns:xlink="http://www.w3.org/1999/xlink" content-type="dwc:verbatimCoordinates" xlink:type="simple">34.1684°N, 113.4983°E</named-content>), 120 m a.s.l., 05.vii.2024, leg. Jiabo Fan &amp; Yizhan Shi; • 3♂♂1♀ (<named-content xmlns:xlink="http://www.w3.org/1999/xlink" content-type="dwc:institutional_code" xlink:title="Chinese Academy of Traditional Medicine" xlink:href="https://scientific-collections.gbif.org/institution/13b12b02-de2a-4fe2-b14f-303445b5d88f" xlink:type="simple">CMMI</named-content> 20240702024D, -027D–029D), Linzhou, Feilong Gorge (<named-content xmlns:xlink="http://www.w3.org/1999/xlink" content-type="dwc:verbatimCoordinates" xlink:type="simple">36.1702°N, 113.6880°E</named-content>), 700 m a.s.l., 02.vii.2024, leg. Jiabo Fan &amp; Yizhan Shi. – <bold>Heilongjiang Province</bold> • 3♀♀ (<named-content xmlns:xlink="http://www.w3.org/1999/xlink" content-type="dwc:institutional_code" xlink:title="Chinese Academy of Traditional Medicine" xlink:href="https://scientific-collections.gbif.org/institution/13b12b02-de2a-4fe2-b14f-303445b5d88f" xlink:type="simple">CMMI</named-content> 20240718014D, -032D, -054D), Shuangyashan, Heilongjiang Qingshan National Forest Park, Main Gate Parking Lot (<named-content xmlns:xlink="http://www.w3.org/1999/xlink" content-type="dwc:verbatimCoordinates" xlink:type="simple">46.5007°N, 131.1939°E</named-content>), 260 m a.s.l., 18.vii.2024, leg. Jiabo Fan, Jing Zhong &amp; Feiyu Huang; • 1♂4♀♀ (<named-content xmlns:xlink="http://www.w3.org/1999/xlink" content-type="dwc:institutional_code" xlink:title="Chinese Academy of Traditional Medicine" xlink:href="https://scientific-collections.gbif.org/institution/13b12b02-de2a-4fe2-b14f-303445b5d88f" xlink:type="simple">CMMI</named-content> 20240701007D, -026D, -031D, -033D, -046D), Qiqihar, Longsha Park (<named-content xmlns:xlink="http://www.w3.org/1999/xlink" content-type="dwc:verbatimCoordinates" xlink:type="simple">47.3496°N, 123.9454°E</named-content>), 150 m a.s.l., 1.vii.2024, leg. Yuan Xiong &amp; Yifei Yu; • 1♂ (<named-content xmlns:xlink="http://www.w3.org/1999/xlink" content-type="dwc:institutional_code" xlink:title="Chinese Academy of Traditional Medicine" xlink:href="https://scientific-collections.gbif.org/institution/13b12b02-de2a-4fe2-b14f-303445b5d88f" xlink:type="simple">CMMI</named-content> 20240628035D), Bin County, Xianglushan National Forest Park (<named-content xmlns:xlink="http://www.w3.org/1999/xlink" content-type="dwc:verbatimCoordinates" xlink:type="simple">45.5816°N, 127.5453°E</named-content>), 340 m a.s.l., 28.vi.2024, leg. Yuan Xiong &amp; Yifei Yu; – <bold>Jilin Province</bold> • 1♂ (<named-content xmlns:xlink="http://www.w3.org/1999/xlink" content-type="dwc:institutional_code" xlink:title="Chinese Academy of Traditional Medicine" xlink:href="https://scientific-collections.gbif.org/institution/13b12b02-de2a-4fe2-b14f-303445b5d88f" xlink:type="simple">CMMI</named-content> 20240926002D), Tonghua County, Jindou Korean-Manchu Ethnic Township, Luojiagou (<named-content xmlns:xlink="http://www.w3.org/1999/xlink" content-type="dwc:verbatimCoordinates" xlink:type="simple">41.7407°N, 125.6516°E</named-content>), 800 m a.s.l., 26.ix.2024, leg. Chao Jiang; • 17♂♂16♀♀ (<named-content xmlns:xlink="http://www.w3.org/1999/xlink" content-type="dwc:institutional_code" xlink:title="Chinese Academy of Traditional Medicine" xlink:href="https://scientific-collections.gbif.org/institution/13b12b02-de2a-4fe2-b14f-303445b5d88f" xlink:type="simple">CMMI</named-content> 20240924016D–018D), Tonghua, Dongchang Dist., Mt. Yuhuangshan (<named-content xmlns:xlink="http://www.w3.org/1999/xlink" content-type="dwc:verbatimCoordinates" xlink:type="simple">41.7316°N, 125.9380°E</named-content>), 830 m a.s.l., 24.ix.2024, leg. Chao Jiang; •  5♂♂4♀♀ (<named-content xmlns:xlink="http://www.w3.org/1999/xlink" content-type="dwc:institutional_code" xlink:title="Chinese Academy of Traditional Medicine" xlink:href="https://scientific-collections.gbif.org/institution/13b12b02-de2a-4fe2-b14f-303445b5d88f" xlink:type="simple">CMMI</named-content> 20250924002, -045, -047 -049–050, -053, -056, -058, -065), Yanbian Korean Autonomous Prefecture, Hunchun, Henandong Street (<named-content xmlns:xlink="http://www.w3.org/1999/xlink" content-type="dwc:verbatimCoordinates" xlink:type="simple">42.8657°N, 130.3756°E</named-content>), 70 m a.s.l., 24.ix.2025, leg. Chao Jiang; •  1♂3♀♀ (<named-content xmlns:xlink="http://www.w3.org/1999/xlink" content-type="dwc:institutional_code" xlink:title="Chinese Academy of Traditional Medicine" xlink:href="https://scientific-collections.gbif.org/institution/13b12b02-de2a-4fe2-b14f-303445b5d88f" xlink:type="simple">CMMI</named-content> 20250923091, -093, -099, -104), Yanbian Korean Autonomous Prefecture, Yanji, Maoershan National Forest Park (<named-content xmlns:xlink="http://www.w3.org/1999/xlink" content-type="dwc:verbatimCoordinates" xlink:type="simple">42.8427°N, 129.4603°E</named-content>), 460 m a.s.l., 23.ix.2025, leg. Chao Jiang; •  1♂1♀ (<named-content xmlns:xlink="http://www.w3.org/1999/xlink" content-type="dwc:institutional_code" xlink:title="Chinese Academy of Traditional Medicine" xlink:href="https://scientific-collections.gbif.org/institution/13b12b02-de2a-4fe2-b14f-303445b5d88f" xlink:type="simple">CMMI</named-content> 20240703034D, -048D), Songyuan, Baerda Park (<named-content xmlns:xlink="http://www.w3.org/1999/xlink" content-type="dwc:verbatimCoordinates" xlink:type="simple">45.1627°N, 124.8679°E</named-content>), 120 m a.s.l., 03.vii.2024, leg. Yuan Xiong &amp; Yifei Yu. <bold>– Shaanxi Province</bold> • 1♂ (<named-content xmlns:xlink="http://www.w3.org/1999/xlink" content-type="dwc:institutional_code" xlink:title="Chinese Academy of Traditional Medicine" xlink:href="https://scientific-collections.gbif.org/institution/13b12b02-de2a-4fe2-b14f-303445b5d88f" xlink:type="simple">CMMI</named-content> 20190907031), Baoji, Mei County, Honghegu Forest Park (<named-content xmlns:xlink="http://www.w3.org/1999/xlink" content-type="dwc:verbatimCoordinates" xlink:type="simple">34.0869°N, 107.7461°E</named-content>), 1010 m a.s.l., 07.ix.2019, leg. Chao Jiang. – <bold>Shanxi Province</bold> • 4♂♂ (<named-content xmlns:xlink="http://www.w3.org/1999/xlink" content-type="dwc:institutional_code" xlink:title="Chinese Academy of Traditional Medicine" xlink:href="https://scientific-collections.gbif.org/institution/13b12b02-de2a-4fe2-b14f-303445b5d88f" xlink:type="simple">CMMI</named-content> 20231030003D–006D), Taiyuan, Longcheng Forest Park (<named-content xmlns:xlink="http://www.w3.org/1999/xlink" content-type="dwc:verbatimCoordinates" xlink:type="simple">37.9285°N, 112.7630°E</named-content>), 1600 m a.s.l., 30.X.2023, leg. Tianyun Chen, Yuan Xiong &amp; Jiabo Fan.</p></tp:treatment-sec><tp:treatment-sec sec-type="Diagnosis"><title>Diagnosis.</title><p>Body length reaching at least 12 mm; number of leg-bearing segments 47–49; clypeus with two indistinct and internally areolate clypeal areas; lacking poorly defined, pigmented, weakly areolate areas close to posterior margin; labral mid-piece with stout denticles, with <italic>~</italic> 20–22 bristles on lateral parts and seven or eight rows of dentate projections; coxosternite of forcipular segment with anterior denticles; chitin lines incomplete, vanishing before reaching the condyle, <italic>~</italic> 0.7× as long as the coxosternite; without pore-fields near the anterior margin of the metasternites; coxopleuron with 11–21 coxal pores in adults, opening independently on ventral and dorsal sides of coxopleuron.</p></tp:treatment-sec><tp:treatment-sec sec-type="Description of holotype (adult male)"><title>Description of holotype (adult male).</title><p>Body 32 mm long; with 49 leg-bearing segments; body tapering distally. Color (in ethanol 75%) yellow or ochre yellow; forcipules darker.</p><p><bold><italic>Cephalic capsule</italic></bold> (Fig. <xref ref-type="fig" rid="F6">6A, C, D</xref>) subrectangular; <italic>~</italic> 1.4× longer than wide; anterior margin convex; areolation uniform on the entire surface; with an indistinct transverse suture. Clypeal areas indistinct and internally areolate; without poorly defined, pigmented, weakly areolate areas (Fig. <xref ref-type="fig" rid="F2">2E</xref>). Clypeal setae: one pair anterior, four or five pairs intermediate, one pair posterior. Labral mid-piece as wide as long, with nine stout denticles; with <italic>~</italic> 20–22 bristles and seven or eight rows of dentate projections on lateral parts.</p><p><bold><italic>Antennae</italic></bold> (Fig. <xref ref-type="fig" rid="F6">6B</xref>) almost uniform in width; <italic>~</italic> 3.4× as long as the length of the head. Basal articles only slightly more elongated (article II <italic>~</italic> 1.3× as long as wide); distal articles stouter (article XIII <italic>~</italic> 1.2× as long as wide); article XIV <italic>~</italic> 2.0× as long as wide. Setae gradually denser and shorter from the basal articles to the distal ones. Articles I–XII with distinctly two whorled long setae along with numerous short setae; remaining articles equipped with uniform setae.</p><p><bold><italic>Mandible</italic></bold> (Fig. <xref ref-type="fig" rid="F6">6E</xref>) with a single pectinate lamella with <italic>~</italic> 28 hyaline teeth.</p><p><bold><italic>First maxillae</italic></bold> (Fig. <xref ref-type="fig" rid="F6">6F</xref>). Coxosternite entire; uniformly areolate; with pair a of lateral lappets; 1+1 setae close to the anterior margin. Coxal projection subtriangular; as long as wide; ventral side with 3+3 setae on distal half; dorsal surface with numerous small sensilla on distal half. Telopodite with two articles, telopodite longer than coxal projection; distinctly articulated; one external lappet on each article; ventral side with 5+6 setae on distal half; dorsal surface with numerous small sensilla on distal half.</p><p><bold><italic>Second maxillae</italic></bold> (Fig. <xref ref-type="fig" rid="F6">6F</xref>). Coxosternite entire; uniformly areolate; anterior margin deeply concave; 5+5 setae on the middle part; metameric pore indistinct. Telopodite composed of three articles; gradually narrowing toward the tip; pretarsus of telopodite pointed, almost straight and gradually tapering on the telopodite.</p><p><bold><italic>Forcipular segment</italic></bold> (Fig. <xref ref-type="fig" rid="F6">6G</xref>). Tergite subtrapezoid; <italic>~</italic> 2.6× as wide as long. Coxosternite <italic>~</italic> 1.1× as wide as long on exposed part; anterior margin moderately projecting with respect to its condyles; anterior border with shallow medial concavity; with anterior denticles; chitin lines incomplete, vanishing before reaching the condyle, <italic>~</italic> 0.7× as long as the coxosternite. Trochanteroprefemur <italic>~</italic> 1.5× as long as wide. Forcipular articles from trochanteroprefemur to tarsungulum with 1, 0, 0, and 1 denticle, respectively; basal denticle of the tarsungulum is subtriangular. Tarsungulum <italic>~</italic> 2.8× as long as wide. Basal denticle of tarsungulum with distal margin distinctly convex and <italic>~</italic> 0.3× as long as the basal breadth of the tarsungulum. Calyx of venom gland short, <italic>~</italic> 1.1× as long as wide, situated in femur.</p><p><bold><italic>Leg-bearing segments</italic></bold> (Fig. <xref ref-type="fig" rid="F6">6H, I</xref>). Tergites of leg-bearing segments with two paramedian sulci, becoming faint or obsolete on posterior segments. Metasternites subrectangular; without a mid-longitudinal sulcus. Ventral pores begin on leg-bearing segment 1 as two pairs (<italic>~</italic> 8 pores) close to posterior margin; absent from segment 4 and posterior. Legs 1 smaller than the others; pretarsus claw-like, reaching <italic>~</italic> 1/3 of the length of the tarsus.</p><p><bold><italic>Ultimate leg-bearing segment</italic></bold> (Fig. <xref ref-type="fig" rid="F6">6J, K</xref>). Pretergite <italic>~</italic> 3.7× as wide as long on exposed part. Metatergite <italic>~</italic> 1.2× as wide as long, subtrapezoid. Metasternite <italic>~</italic> 1.0× as wide as long; posterior margin <italic>~</italic> 0.4× as wide as anterior margin; with dense setae. Coxopleuron with 11 or 12 pores, opening independently, scattered on the ventral and dorsal sides of coxopleuron; setae on the coxopleuron distinctly denser close to the ventral posterior edge. Ultimate leg with dense setae on ventral and lateral sides. Ultimate pretarsus claw-like; <italic>~</italic> 0.4× as long as tarsus. Ultimate legs swollen, with scattered setae; dense short setae on ventral sides.</p><p><bold><italic>Postpedal segments</italic></bold> (Fig. <xref ref-type="fig" rid="F6">6J</xref>). Intermediate sternite distinct and exposed; first genital sternite separated from pleurites by distinct sutures; gonopods biarticulate, with setae; penis conical; anal pores indistinct.</p></tp:treatment-sec><tp:treatment-sec sec-type="Differences in paratype (adult female)"><title>Differences in paratype (adult female).</title><p>Body 27–30 mm long; with 49 leg-bearing segments.</p><p><bold><italic>Ultimate leg-bearing segment</italic></bold> (Fig. <xref ref-type="fig" rid="F6">6L, M</xref>). Coxopleuron with 19–21 pores, opening independently, scattered on the ventral and dorsal sides of coxopleuron. Ultimate legs slender, with scattered setae; a few setae on ventral sides.</p><p><bold><italic>Postpedal segments</italic></bold> (Fig. <xref ref-type="fig" rid="F6">6L</xref>). Intermediate sternite distinct and exposed; first genital pleurosternite <italic>~</italic> 1.8× as wide as long, posterior margin slightly concave, uniformly with sparse setae; gonopods lamina distinctly bilobate, with sparse setae; anal pores present.</p></tp:treatment-sec><tp:treatment-sec sec-type="Differences in paratype (adult male)"><title>Differences in paratype (adult male).</title><p>Body 24–33 mm long; with 47–49 leg-bearing segments.</p></tp:treatment-sec><tp:treatment-sec sec-type="Etymology"><title>Etymology.</title><p>Latin: <italic>multi</italic> = many, <italic>serialis</italic> = series. The specific epithet refers to the lateral parts of the labrum bearing several layers of dentate projections. We suggest the Chinese common name as “层齿地蜈蚣”.</p></tp:treatment-sec><tp:treatment-sec sec-type="Remarks"><title>Remarks.</title><p>The temporary assignment of this species to the genus <italic><tp:taxon-name><tp:taxon-name-part taxon-name-part-type="genus" reg="Pachymerium">Pachymerium</tp:taxon-name-part></tp:taxon-name></italic> is proposed. In overall morphology, it closely resembles the type species of the genus, <italic><tp:taxon-name><tp:taxon-name-part taxon-name-part-type="genus" reg="Pachymerium">Pachymerium</tp:taxon-name-part> <tp:taxon-name-part taxon-name-part-type="species" reg="ferrugineum">ferrugineum</tp:taxon-name-part></tp:taxon-name></italic>, but differs in several distinctive characters: it possesses a narrow, subtriangular labrum, which is characterized by seven or eight rows of dentate projections on its lateral parts, a feature not observed in any known species of <italic><tp:taxon-name><tp:taxon-name-part taxon-name-part-type="genus" reg="Pachymerium">Pachymerium</tp:taxon-name-part></tp:taxon-name></italic>. Additionally, it lacks pore-fields near the anterior margin of the metasternites and lacks poorly defined, pigmented, weakly areolate areas on the anterior cephalic capsule, both of which distinguish it from <italic><tp:taxon-name><tp:taxon-name-part taxon-name-part-type="genus" reg="Pachymerium">P.</tp:taxon-name-part> <tp:taxon-name-part taxon-name-part-type="species" reg="ferrugineum">ferrugineum</tp:taxon-name-part></tp:taxon-name></italic>. Females have more coxal pores than males, a difference likely scaling with body size, since most females examined are larger.</p></tp:treatment-sec><tp:treatment-sec sec-type="Distribution"><title>Distribution.</title><p>China (Qinghai, Henan, Heilongjiang, Jilin, Shaanxi, and Shanxi provinces).</p></tp:treatment-sec><tp:treatment-sec><!--Section generated to contain objects referenced in tp:taxon-treatment.--><fig id="F1" position="float" orientation="portrait"><object-id xmlns:xlink="http://www.w3.org/1999/xlink" content-type="doi" xlink:type="simple">10.3897/zookeys.1281.182253.figure1</object-id><object-id xmlns:xlink="http://www.w3.org/1999/xlink" content-type="arpha" xlink:type="simple">689B844D-86F4-5677-92B6-45851F2F6A7A</object-id><label>Figure 1.</label><caption><p>Forcipular segments. <bold>A</bold>. <italic><tp:taxon-name><tp:taxon-name-part taxon-name-part-type="genus" reg="Pachymerium">Pachymerium</tp:taxon-name-part> <tp:taxon-name-part taxon-name-part-type="species" reg="ferrugineum">ferrugineum</tp:taxon-name-part></tp:taxon-name></italic> (C.L. Koch, 1835) (spm. <named-content xmlns:xlink="http://www.w3.org/1999/xlink" content-type="dwc:institutional_code" xlink:title="Chinese Academy of Traditional Medicine" xlink:href="https://scientific-collections.gbif.org/institution/13b12b02-de2a-4fe2-b14f-303445b5d88f" xlink:type="simple">CMMI</named-content> 20240926002D); <bold>B</bold>. <italic><tp:taxon-name><tp:taxon-name-part taxon-name-part-type="genus" reg="Pachymerium">P.</tp:taxon-name-part> <tp:taxon-name-part taxon-name-part-type="species" reg="dimorphum">dimorphum</tp:taxon-name-part></tp:taxon-name></italic> sp. nov., holotype; <bold>C</bold>. <italic><tp:taxon-name><tp:taxon-name-part taxon-name-part-type="genus" reg="Pachymerium">P.</tp:taxon-name-part> <tp:taxon-name-part taxon-name-part-type="species" reg="proximiporum">proximiporum</tp:taxon-name-part></tp:taxon-name></italic> sp. nov., holotype; <bold>D</bold>. <italic><tp:taxon-name><tp:taxon-name-part taxon-name-part-type="genus" reg="Pachymerium">P.</tp:taxon-name-part> <tp:taxon-name-part taxon-name-part-type="species" reg="lingshouense">lingshouense</tp:taxon-name-part></tp:taxon-name></italic> sp. nov., holotype; <bold>E</bold>. <italic><tp:taxon-name><tp:taxon-name-part taxon-name-part-type="genus" reg="Pachymerium">P.</tp:taxon-name-part> <tp:taxon-name-part taxon-name-part-type="species" reg="multiseriale">multiseriale</tp:taxon-name-part></tp:taxon-name></italic> sp. nov., holotype. Scale bars: 250 μm.</p></caption><graphic xmlns:xlink="http://www.w3.org/1999/xlink" xlink:href="zookeys-1281-265_article-182253__-g001.jpg" id="oo_1673265.jpg" position="float" orientation="portrait" xlink:type="simple"><uri content-type="original_file" xlink:type="simple">https://binary.pensoft.net/fig/1673265</uri></graphic></fig><fig id="F2" position="float" orientation="portrait"><object-id xmlns:xlink="http://www.w3.org/1999/xlink" content-type="doi" xlink:type="simple">10.3897/zookeys.1281.182253.figure2</object-id><object-id xmlns:xlink="http://www.w3.org/1999/xlink" content-type="arpha" xlink:type="simple">4B7F77DB-CE33-5765-94BF-8B3C753EFEEB</object-id><label>Figure 2.</label><caption><p>Clypeus and labrum. <bold>A</bold>. <italic><tp:taxon-name><tp:taxon-name-part taxon-name-part-type="genus" reg="Pachymerium">P.</tp:taxon-name-part> <tp:taxon-name-part taxon-name-part-type="species" reg="ferrugineum">ferrugineum</tp:taxon-name-part></tp:taxon-name></italic> (C.L. Koch, 1835) (spm. <named-content xmlns:xlink="http://www.w3.org/1999/xlink" content-type="dwc:institutional_code" xlink:title="Chinese Academy of Traditional Medicine" xlink:href="https://scientific-collections.gbif.org/institution/13b12b02-de2a-4fe2-b14f-303445b5d88f" xlink:type="simple">CMMI</named-content> 20240926002D); <bold>B</bold>. <italic><tp:taxon-name><tp:taxon-name-part taxon-name-part-type="genus" reg="Pachymerium">P.</tp:taxon-name-part> <tp:taxon-name-part taxon-name-part-type="species" reg="dimorphum">dimorphum</tp:taxon-name-part></tp:taxon-name></italic> sp. nov., holotype; <bold>C</bold>. <italic><tp:taxon-name><tp:taxon-name-part taxon-name-part-type="genus" reg="Pachymerium">P.</tp:taxon-name-part> <tp:taxon-name-part taxon-name-part-type="species" reg="proximiporum">proximiporum</tp:taxon-name-part></tp:taxon-name></italic> sp. nov., holotype; <bold>D</bold>. <italic><tp:taxon-name><tp:taxon-name-part taxon-name-part-type="genus" reg="Pachymerium">P.</tp:taxon-name-part> <tp:taxon-name-part taxon-name-part-type="species" reg="lingshouense">lingshouense</tp:taxon-name-part></tp:taxon-name></italic> sp. nov., holotype; <bold>E</bold>. <italic><tp:taxon-name><tp:taxon-name-part taxon-name-part-type="genus" reg="Pachymerium">P.</tp:taxon-name-part> <tp:taxon-name-part taxon-name-part-type="species" reg="multiseriale">multiseriale</tp:taxon-name-part></tp:taxon-name></italic> sp. nov., holotype. Scale bars: 250 μm. Abbreviations: ca – clypeal areas, pa – poorly defined, pigmented areas.</p></caption><graphic xmlns:xlink="http://www.w3.org/1999/xlink" xlink:href="zookeys-1281-265_article-182253__-g002.jpg" id="oo_1673266.jpg" position="float" orientation="portrait" xlink:type="simple"><uri content-type="original_file" xlink:type="simple">https://binary.pensoft.net/fig/1673266</uri></graphic></fig></tp:treatment-sec></tp:taxon-treatment>
